# Supplementary material for: Colorimetry of Luminescent Lanthanide Complexes
Source: Molecules. 2020 Sep 3;25(17):4022. doi: 10.3390/molecules25174022 (PMC7570272; doi:10.3390/molecules25174022)
Supplement: Supplementary file 1 [file molecules-25-04022-s001.zip]

Archive with 3 entries (3 files):
- Colours of luminescent trivalent lanthanide ions - 15-07-2020 - Molecules - png images.docx
- Colours of luminescent trivalent lanthanide ions - 15-07-2020 - Molecules - png images.pdf
- Spectral_data.xlsx
