# Supplementary material for: Colorimetry of Luminescent Lanthanide Complexes
Source: Molecules. 2020 Sep 3;25(17):4022. doi: 10.3390/molecules25174022 (PMC7570272; doi:10.3390/molecules25174022)
Supplement: Supplementary file 1 [file molecules-25-04022-s001.zip › Spectral_data.xlsx]

## Sheet: Lc2 source
wl(Sm) / nm	Sm		wl(Dy) / nm	Dy		wl(Eu) / nm	Eu		wl(Tb) / nm	Tb		wl(Lu) / nm	Lu			wl(DyE) / nm	DyE		wl(EuE) / nm	EuE		wl(LuE) / nm	LuE		wl(SmE) / nm	SmE		wl(TbE) / nm	TbE
340	0		340	0.02939		335	1.20031		335	0.000317767		335	0.000639807			390	0		390	0.00435656		390	0.975262		390	0		390	0.00941693
340.5	0		340.5	0.02745		335.5	1.2		335.5	0.000319901		335.5	0.000689656			390.5	0		390.5	0.00423844		390.5	0.985989		390.5	0		390.5	0.00900315
341	0.000949441		341	0.02781		336	1.20052		336	0.000273154		336	0.000544812			391	0		391	0.00421213		391	0.990464		391	0		391	0.00941465
341.5	0.00177		341.5	0.02864		336.5	1.20032		336.5	0.000209561		336.5	0.000344214			391.5	0		391.5	0.00412154		391.5	0.990994		391.5	0		391.5	0.00914871
342	0.0028		342	0.02768		337	1.20043		337	0.000120979		337	0			392	0		392	0.0042215		392	0.98575		392	0		392	0.0094191
342.5	0.004		342.5	0.02882		337.5	1.20038		337.5	9.09675e-06		337.5	0.00089649			392.5	0		392.5	0.00414914		392.5	0.988314		392.5	0		392.5	0.00917653
343	0.00518		343	0.03072		338	1.20033		338	8.89621e-05		338	0.000993649			393	0		393	0.00405828		393	0.995969		393	0		393	0.00916956
343.5	0.00552		343.5	0.03438		338.5	1.20021		338.5	0.000409113		338.5	0.001			393.5	0		393.5	0.00392332		393.5	1		393.5	0		393.5	0.00926417
344	0.00668		344	0.03469		339	1.20023		339	0.000195982		339	0.000783781			394	0		394	0.00400153		394	0.992131		394	0		394	0.00891459
344.5	0.00816		344.5	0.03462		339.5	1.20013		339.5	0.000158554		339.5	0.000767591			394.5	0		394.5	0.00416476		394.5	0.988907		394.5	0		394.5	0.00930134
345	0.00969		345	0.03857		340	1.20031		340	0.000179873		340	0.000993789			395	0		395	0.00403241		395	0.988694		395	0		395	0.00893308
345.5	0.01112		345.5	0.04058		340.5	1.20026		340.5	0.000319947		340.5	0.00102			395.5	0		395.5	0.00392054		395.5	0.988985		395.5	0		395.5	0.00886355
346	0.01307		346	0.04221		341	1.20024		341	0.00025835		341	0.00165			396	0		396	0.00407037		396	0.990137		396	0		396	0.00902443
346.5	0.01368		346.5	0.04244		341.5	1.20054		341.5	0.000275976		341.5	0.00136			396.5	0		396.5	0.00415275		396.5	0.991788		396.5	0		396.5	0.00899645
347	0.0151		347	0.04673		342	1.20038		342	3.75491e-05		342	0.0017			397	0		397	0.00384404		397	0.991082		397	0		397	0.00893094
347.5	0.01847		347.5	0.04743		342.5	1.20024		342.5	0.000125118		342.5	0.00167			397.5	0		397.5	0.00402512		397.5	0.986942		397.5	0		397.5	0.0088764
348	0.01837		348	0.0531		343	1.20021		343	0.000483461		343	0.00178			398	0		398	0.00383414		398	0.985202		398	0		398	0.00877839
348.5	0.02113		348.5	0.05615		343.5	1.20034		343.5	0.000360943		343.5	0.00172			398.5	0		398.5	0.0037852		398.5	0.975687		398.5	0		398.5	0.00881622
349	0.02416		349	0.062		344	1.2003		344	0.00041664		344	0.00237			399	0		399	0.00377906		399	0.971623		399	0		399	0.00896053
349.5	0.02517		349.5	0.06576		344.5	1.2003		344.5	0.000490725		344.5	0.00318			399.5	0		399.5	0.00367405		399.5	0.978015		399.5	0		399.5	0.00818196
350	0.02681		350	0.07242		345	1.2003		345	0.000401514		345	0.00323			400	0		400	0.00377877		400	0.97022		400	0		400	0.00870814
350.5	0.03072		350.5	0.07369		345.5	1.20058		345.5	0.00041174		345.5	0.00386			400.5	0		400.5	0.00382273		400.5	0.972428		400.5	0		400.5	0.00867395
351	0.03227		351	0.08236		346	1.2002		346	0.000389569		346	0.0047			401	0		401	0.00384598		401	0.983698		401	0		401	0.00868613
351.5	0.03557		351.5	0.08783		346.5	1.20036		346.5	0.000387118		346.5	0.00535			401.5	0		401.5	0.0038274		401.5	0.979427		401.5	0		401.5	0.00842911
352	0.03886		352	0.09953		347	1.20038		347	0.000561892		347	0.00668			402	0		402	0.00364657		402	0.988174		402	0		402	0.00893416
352.5	0.04192		352.5	0.10605		347.5	1.20036		347.5	0.000292874		347.5	0.00774			402.5	0		402.5	0.00355829		402.5	0.991378		402.5	0		402.5	0.00894722
353	0.04586		353	0.1139		348	1.20048		348	0.000708091		348	0.00806			403	0		403	0.0036718		403	0.994615		403	0		403	0.00829767
353.5	0.04915		353.5	0.12413		348.5	1.2005		348.5	0.000985919		348.5	0.00953			403.5	0		403.5	0.00364373		403.5	0.991701		403.5	0		403.5	0.00895698
354	0.05303		354	0.1323		349	1.20047		349	0.000780762		349	0.01			404	0		404	0.00360041		404	0.997704		404	0		404	0.00866109
354.5	0.05755		354.5	0.14367		349.5	1.20058		349.5	0.000666279		349.5	0.01237			404.5	0		404.5	0.00371184		404.5	0.998359		404.5	0		404.5	0.00842459
355	0.06156		355	0.15563		350	1.20047		350	0.000685818		350	0.01416			405	0		405	0.00375987		405	0.996254		405	0		405	0.00870048
355.5	0.06514		355.5	0.16965		350.5	1.20053		350.5	0.000825912		350.5	0.01538			405.5	0		405.5	0.00382296		405.5	0.997881		405.5	0		405.5	0.00851622
356	0.07132		356	0.17903		351	1.20064		351	0.000889524		351	0.01823			406	0		406	0.00358133		406	0.991518		406	0		406	0.00875447
356.5	0.07737		356.5	0.18519		351.5	1.20058		351.5	0.000846466		351.5	0.02157			406.5	0		406.5	0.00369017		406.5	0.996856		406.5	0		406.5	0.00886109
357	0.07829		357	0.20414		352	1.20063		352	0.0012		352	0.02436			407	0		407	0.00386933		407	0.997258		407	0		407	0.00873427
357.5	0.08317		357.5	0.22061		352.5	1.20077		352.5	0.00103		352.5	0.03111			407.5	0		407.5	0.00362125		407.5	0.988846		407.5	0		407.5	0.00858703
358	0.08814		358	0.23797		353	1.20083		353	0.00125		353	0.03221			408	0		408	0.00365091		408	0.99097		408	0		408	0.00864639
358.5	0.09232		358.5	0.25339		353.5	1.20093		353.5	0.00123		353.5	0.03785			408.5	0		408.5	0.0037968		408.5	0.994621		408.5	0		408.5	0.0088924
359	0.09509		359	0.26504		354	1.20084		354	0.00146		354	0.03994			409	0		409	0.0036951		409	0.981077		409	0		409	0.00859918
359.5	0.10238		359.5	0.28184		354.5	1.20075		354.5	0.00167		354.5	0.04748			409.5	0		409.5	0.00375858		409.5	0.983094		409.5	0		409.5	0.00846184
360	0.10462		360	0.29688		355	1.20106		355	0.00165		355	0.05472			410	0		410	0.00375784		410	0.980012		410	0		410	0.00852143
360.5	0.10856		360.5	0.31511		355.5	1.20099		355.5	0.00157		355.5	0.06152			410.5	0		410.5	0.00371286		410.5	0.979125		410.5	0		410.5	0.00855421
361	0.11467		361	0.32629		356	1.20108		356	0.00193		356	0.06704			411	0		411	0.0036311		411	0.974385		411	0		411	0.00848506
361.5	0.11863		361.5	0.34665		356.5	1.20131		356.5	0.00198		356.5	0.07552			411.5	0		411.5	0.00369029		411.5	0.972905		411.5	0		411.5	0.00863013
362	0.11914		362	0.36449		357	1.20108		357	0.00215		357	0.08378			412	0		412	0.00350427		412	0.96917		412	0		412	0.00865965
362.5	0.12474		362.5	0.37892		357.5	1.20134		357.5	0.002		357.5	0.0901			412.5	0		412.5	0.00347762		412.5	0.962036		412.5	0		412.5	0.00849871
363	0.12926		363	0.39791		358	1.2014		358	0.00225		358	0.1011			413	0		413	0.00365037		413	0.961973		413	0		413	0.00845001
363.5	0.13414		363.5	0.4162		358.5	1.20152		358.5	0.00242		358.5	0.11221			413.5	0		413.5	0.00360843		413.5	0.952369		413.5	0		413.5	0.00837408
364	0.13582		364	0.43307		359	1.20137		359	0.00237		359	0.12211			414	0		414	0.00343144		414	0.947578		414	0		414	0.00857735
364.5	0.13908		364.5	0.45089		359.5	1.20153		359.5	0.00262		359.5	0.13513			414.5	0		414.5	0.00353988		414.5	0.945965		414.5	0		414.5	0.00822559
365	0.14199		365	0.47048		360	1.20168		360	0.00304		360	0.14598			415	0		415	0.00349177		415	0.938197		415	0		415	0.00828931
365.5	0.14503		365.5	0.48678		360.5	1.20166		360.5	0.00284		360.5	0.1585			415.5	0		415.5	0.00348255		415.5	0.93212		415.5	0		415.5	0.00797243
366	0.14946		366	0.5023		361	1.20154		361	0.003		361	0.17052			416	0		416	0.00358083		416	0.931244		416	0		416	0.00801673
366.5	0.14938		366.5	0.51183		361.5	1.20172		361.5	0.00314		361.5	0.18454			416.5	0		416.5	0.00347028		416.5	0.923804		416.5	0		416.5	0.00788729
367	0.15225		367	0.53552		362	1.20159		362	0.00311		362	0.19863			417	0		417	0.00341809		417	0.918741		417	0		417	0.00800659
367.5	0.15534		367.5	0.5514		362.5	1.20191		362.5	0.00344		362.5	0.21168			417.5	0		417.5	0.00333828		417.5	0.915597		417.5	0		417.5	0.00784313
368	0.1593		368	0.56941		363	1.20169		363	0.00328		363	0.2266			418	0		418	0.00335982		418	0.907231		418	0		418	0.00798973
368.5	0.16238		368.5	0.57976		363.5	1.20181		363.5	0.00341		363.5	0.24131			418.5	0		418.5	0.00332609		418.5	0.902652		418.5	0		418.5	0.00812955
369	0.16467		369	0.60567		364	1.20179		364	0.00355		364	0.26015			419	0		419	0.00337221		419	0.893439		419	0		419	0.00785371
369.5	0.16654		369.5	0.61244		364.5	1.20189		364.5	0.00347		364.5	0.27373			419.5	0		419.5	0.00355349		419.5	0.886631		419.5	0		419.5	0.00760514
370	0.1702		370	0.63725		365	1.20194		365	0.00384		365	0.28497			420	0		420	0.00325872		420	0.878068		420	0		420	0.00749628
370.5	0.17039		370.5	0.64968		365.5	1.20213		365.5	0.00406		365.5	0.30446			420.5	0		420.5	0.00340209		420.5	0.879836		420.5	0		420.5	0.0074907
371	0.17325		371	0.66206		366	1.20213		366	0.00403		366	0.32058			421	0		421	0.00326912		421	0.8719		421	0		421	0.00757708
371.5	0.17759		371.5	0.67924		366.5	1.20205		366.5	0.00363		366.5	0.33594			421.5	0		421.5	0.00317919		421.5	0.862306		421.5	0		421.5	0.00731276
372	0.17867		372	0.68533		367	1.20202		367	0.00426		367	0.35387			422	0		422	0.00312306		422	0.852263		422	0		422	0.00750469
372.5	0.18255		372.5	0.70047		367.5	1.20187		367.5	0.00415		367.5	0.37369			422.5	0		422.5	0.00322033		422.5	0.843965		422.5	0		422.5	0.00750597
373	0.18366		373	0.72606		368	1.20224		368	0.00439		368	0.38806			423	0		423	0.00340033		423	0.835879		423	0		423	0.00757531
373.5	0.18552		373.5	0.73307		368.5	1.20215		368.5	0.00451		368.5	0.40159			423.5	0		423.5	0.00310512		423.5	0.835957		423.5	0		423.5	0.00726375
374	0.18814		374	0.74928		369	1.20234		369	0.00458		369	0.4194			424	0		424	0.00315636		424	0.828512		424	0		424	0.00710537
374.5	0.19144		374.5	0.76358		369.5	1.20225		369.5	0.00457		369.5	0.44419			424.5	0		424.5	0.00296556		424.5	0.817094		424.5	0		424.5	0.00733115
375	0.19107		375	0.76834		370	1.20226		370	0.00461		370	0.45959			425	0		425	0.00294025		425	0.812739		425	0		425	0.00675492
375.5	0.19257		375.5	0.78944		370.5	1.2023		370.5	0.00479		370.5	0.47222			425.5	0		425.5	0.00294551		425.5	0.79959		425.5	0		425.5	0.00742211
376	0.19587		376	0.7869		371	1.20209		371	0.00491		371	0.49058			426	0		426	0.00282221		426	0.792071		426	0		426	0.00677813
376.5	0.19741		376.5	0.80835		371.5	1.20216		371.5	0.00486		371.5	0.5034			426.5	0		426.5	0.00298663		426.5	0.789808		426.5	0		426.5	0.00709867
377	0.19784		377	0.81334		372	1.20246		372	0.00493		372	0.52186			427	0		427	0.00285729		427	0.779083		427	0		427	0.0071136
377.5	0.19926		377.5	0.82611		372.5	1.20232		372.5	0.00506		372.5	0.5386			427.5	0		427.5	0.00294516		427.5	0.768544		427.5	0		427.5	0.00659584
378	0.20199		378	0.83026		373	1.20233		373	0.00534		373	0.55585			428	0		428	0.00293821		428	0.763944		428	0		428	0.00689924
378.5	0.20306		378.5	0.84134		373.5	1.20243		373.5	0.00556		373.5	0.5745			428.5	0		428.5	0.00284874		428.5	0.757553		428.5	0		428.5	0.00677183
379	0.20388		379	0.85309		374	1.20256		374	0.00537		374	0.59072			429	0		429	0.0029274		429	0.750997		429	0		429	0.00670214
379.5	0.20389		379.5	0.86449		374.5	1.20231		374.5	0.00521		374.5	0.60282			429.5	0		429.5	0.00283494		429.5	0.740152		429.5	0		429.5	0.00669011
380	0.20584		380	0.86942		375	1.20253		375	0.00572		375	0.62121			430	0		430	0.0027181		430	0.732838		430	0		430	0.0064511
380.5	0.20806		380.5	0.87436		375.5	1.20257		375.5	0.00559		375.5	0.63876			430.5	0		430.5	0.00279607		430.5	0.723153		430.5	0		430.5	0.00667806
381	0.20913		381	0.88626		376	1.20248		376	0.00571		376	0.65237			431	0		431	0.00287701		431	0.718788		431	0		431	0.0063734
381.5	0.20874		381.5	0.89281		376.5	1.20257		376.5	0.00562		376.5	0.66279			431.5	0		431.5	0.00273222		431.5	0.706919		431.5	0		431.5	0.00623483
382	0.21012		382	0.90323		377	1.20274		377	0.00591		377	0.68102			432	0		432	0.00268512		432	0.69933		432	0		432	0.0062418
382.5	0.21038		382.5	0.90889		377.5	1.20253		377.5	0.00559		377.5	0.68972			432.5	0		432.5	0.00249489		432.5	0.692133		432.5	0		432.5	0.00648873
383	0.21349		383	0.91701		378	1.20265		378	0.00603		378	0.71208			433	0		433	0.00273112		433	0.690517		433	0		433	0.00600917
383.5	0.21231		383.5	0.92349		378.5	1.20257		378.5	0.00589		378.5	0.72055			433.5	0		433.5	0.00272366		433.5	0.674022		433.5	0		433.5	0.00598252
384	0.21458		384	0.92627		379	1.20261		379	0.00584		379	0.73152			434	0		434	0.00250025		434	0.663219		434	0		434	0.00595589
384.5	0.21361		384.5	0.92607		379.5	1.20256		379.5	0.00573		379.5	0.74602			434.5	0		434.5	0.00267837		434.5	0.660838		434.5	0		434.5	0.00582813
385	0.21656		385	0.93932		380	1.20264		380	0.00608		380	0.75886			435	0		435	0.00247344		435	0.651887		435	0		435	0.00607468
385.5	0.21662		385.5	0.94128		380.5	1.20267		380.5	0.00615		380.5	0.77218			435.5	0		435.5	0.00242974		435.5	0.643171		435.5	0		435.5	0.00614253
386	0.21625		386	0.94379		381	1.20272		381	0.00626		381	0.7849			436	0		436	0.00246501		436	0.632975		436	0		436	0.00584322
386.5	0.21665		386.5	0.94923		381.5	1.20259		381.5	0.00608		381.5	0.79986			436.5	0		436.5	0.00241832		436.5	0.629904		436.5	0		436.5	0.00565529
387	0.21609		387	0.95082		382	1.20292		382	0.00613		382	0.80743			437	0		437	0.00227766		437	0.618305		437	0		437	0.00574009
387.5	0.21287		387.5	0.95591		382.5	1.20265		382.5	0.00617		382.5	0.81519			437.5	0		437.5	0.00231296		437.5	0.61172		437.5	0		437.5	0.00592571
388	0.21552		388	0.95488		383	1.2025		383	0.00634		383	0.83008			438	0		438	0.00235429		438	0.605567		438	0		438	0.00548256
388.5	0.21776		388.5	0.95974		383.5	1.20259		383.5	0.00625		383.5	0.83808			438.5	0		438.5	0.00237136		438.5	0.595657		438.5	0		438.5	0.00562447
389	0.21404		389	0.95914		384	1.20291		384	0.00656		384	0.84819			439	0		439	0.00231576		439	0.584613		439	0		439	0.00539683
389.5	0.21519		389.5	0.96172		384.5	1.20264		384.5	0.00672		384.5	0.85793			439.5	0		439.5	0.00226929		439.5	0.577227		439.5	0		439.5	0.00530033
390	0.21665		390	0.96427		385	1.20254		385	0.0063		385	0.86903			440	-0.028642		440	0.00254345		440	0.568611		440	0		440	0.00502609
390.5	0.21463		390.5	0.96459		385.5	1.20284		385.5	0.00652		385.5	0.88169			440.5	0.00257746		440.5	0.00219803		440.5	0.557543		440.5	0		440.5	0.00539693
391	0.21253		391	0.96376		386	1.20268		386	0.00637		386	0.88634			441	-0.013726		441	0.00219134		441	0.555511		441	0		441	0.00522097
391.5	0.21574		391.5	0.9638		386.5	1.20281		386.5	0.00669		386.5	0.88985			441.5	-0.021707		441.5	0.00223603		441.5	0.547584		441.5	0		441.5	0.00511218
392	0.21332		392	0.95999		387	1.20275		387	0.00662		387	0.90462			442	-0.0154081		442	0.00220215		442	0.536853		442	0		442	0.00520118
392.5	0.21423		392.5	0.96197		387.5	1.20268		387.5	0.00662		387.5	0.90732			442.5	-0.003922		442.5	0.00221963		442.5	0.529084		442.5	0		442.5	0.00494506
393	0.21408		393	0.96279		388	1.20263		388	0.00654		388	0.91186			443	0.00913062		443	0.00219183		443	0.521489		443	0		443	0.00505417
393.5	0.21213		393.5	0.96229		388.5	1.20266		388.5	0.00645		388.5	0.91872			443.5	-0.00372754		443.5	0.00199804		443.5	0.518281		443.5	0		443.5	0.00475138
394	0.21254		394	0.95386		389	1.20271		389	0.00674		389	0.92683			444	-0.0244789		444	0.00210912		444	0.505316		444	0		444	0.00468979
394.5	0.20852		394.5	0.95578		389.5	1.20265		389.5	0.00671		389.5	0.93092			444.5	-0.059722		444.5	0.00200295		444.5	0.50132		444.5	0		444.5	0.00452449
395	0.21009		395	0.96047		390	1.20276		390	0.00675		390	0.93613			445	-0.0200134		445	0.00207176		445	0.49074		445	0		445	0.00479088
395.5	0.20729		395.5	0.94825		390.5	1.20269		390.5	0.00646		390.5	0.94764			445.5	0.00673641		445.5	0.00204752		445.5	0.485101		445.5	0		445.5	0.00461667
396	0.20706		396	0.9499		391	1.20268		391	0.00677		391	0.95316			446	-0.0395344		446	0.00190871		446	0.477305		446	0		446	0.00459636
396.5	0.20693		396.5	0.94416		391.5	1.20262		391.5	0.00659		391.5	0.95489			446.5	-0.0252364		446.5	0.00182419		446.5	0.467162		446.5	0		446.5	0.00464297
397	0.2046		397	0.93746		392	1.20269		392	0.00679		392	0.95105			447	-0.00432166		447	0.00191155		447	0.464285		447	0		447	0.00432833
397.5	0.20561		397.5	0.93037		392.5	1.20265		392.5	0.00662		392.5	0.95474			447.5	0.0179856		447.5	0.0019386		447.5	0.457547		447.5	0		447.5	0.00451211
398	0.20465		398	0.93311		393	1.20259		393	0.00663		393	0.96336			448	-0.00978297		448	0.00186918		448	0.446126		448	0		448	0.00453533
398.5	0.20379		398.5	0.92827		393.5	1.20251		393.5	0.0067		393.5	0.96849			448.5	0.0197491		448.5	0.00179072		448.5	0.440745		448.5	0		448.5	0.0045686
399	0.19923		399	0.92749		394	1.20256		394	0.00646		394	0.96209			449	-0.00569599		449	0.00193234		449	0.428961		449	0		449	0.00419721
399.5	0.20053		399.5	0.92094		394.5	1.20267		394.5	0.00675		394.5	0.96018			449.5	-0.00373129		449.5	0.00163384		449.5	0.425809		449.5	0		449.5	0.00409674
400	0.198		400	0.92094		395	1.20259		395	0.00649		395	0.96119			450	-0.00952568		450	0.00176944		450	0.419313		450	0.000577697		450	0.00405648
400.5	0.19917		400.5	0.91429		395.5	1.20252		395.5	0.00645		395.5	0.96269			450.5	-0.0123115		450.5	0.00178635		450.5	0.411777		450.5	0.000636241		450.5	0.00400724
401	0.20116		401	0.91423		396	1.20262		396	0.00657		396	0.96503			451	-0.00730848		451	0.00185817		451	0.40524		451	-0.000784678		451	0.00417018
401.5	0.19997		401.5	0.923		396.5	1.20268		396.5	0.00656		396.5	0.96786			451.5	-0.00838975		451.5	0.00191234		451.5	0.401632		451.5	-0.000701938		451.5	0.00395166
402	0.19955		402	0.92153		397	1.20248		397	0.00652		397	0.96839			452	0.00620767		452	0.00175834		452	0.397107		452	-0.000197076		452	0.00403762
402.5	0.19901		402.5	0.91955		397.5	1.2026		397.5	0.00649		397.5	0.96556			452.5	-0.00874597		452.5	0.00176327		452.5	0.390248		452.5	0.000164718		452.5	0.00391579
403	0.20122		403	0.92578		398	1.20248		398	0.00642		398	0.96507			453	0.00873918		453	0.00175897		453	0.38901		453	0.00140458		453	0.00376884
403.5	0.20135		403.5	0.91883		398.5	1.20245		398.5	0.00646		398.5	0.95695			453.5	-0.0030384		453.5	0.00178888		453.5	0.382032		453.5	0.00168364		453.5	0.00384149
404	0.2019		404	0.93093		399	1.20245		399	0.00657		399	0.95416			454	0.00235009		454	0.00169094		454	0.375588		454	0.000762141		454	0.00387671
404.5	0.20067		404.5	0.92759		399.5	1.20239		399.5	0.00601		399.5	0.96164			454.5	-0.000874439		454.5	0.0015136		454.5	0.368184		454.5	2.46657e-05		454.5	0.00371722
405	0.20234		405	0.92812		400	1.20246		400	0.0064		400	0.95517			455	0.01979		455	0.00169428		455	0.364985		455	-0.000448821		455	0.0038853
405.5	0.20012		405.5	0.933		400.5	1.20249		400.5	0.00639		400.5	0.95854			455.5	0.014466		455.5	0.00146952		455.5	0.360766		455.5	0.000977809		455.5	0.00368926
406	0.20065		406	0.92668		401	1.20251		401	0.0064		401	0.97086			456	0.00943969		456	0.00175492		456	0.354276		456	0.00156809		456	0.00351645
406.5	0.19941		406.5	0.91788		401.5	1.2025		401.5	0.00622		401.5	0.96785			456.5	0.00149941		456.5	0.0015319		456.5	0.34724		456.5	-0.00147346		456.5	0.0035477
407	0.19961		407	0.92286		402	1.20238		402	0.0066		402	0.97771			457	0.00247269		457	0.00143852		457	0.342183		457	-4.19011e-05		457	0.00349749
407.5	0.19805		407.5	0.91358		402.5	1.20233		402.5	0.00662		402.5	0.9821			457.5	-0.0216182		457.5	0.00157601		457.5	0.335211		457.5	-0.000258285		457.5	0.00342195
408	0.19735		408	0.91584		403	1.20241		403	0.00615		403	0.98653			458	0.0165912		458	0.00142722		458	0.331287		458	0.00133632		458	0.00345689
408.5	0.19891		408.5	0.91591		403.5	1.20239		403.5	0.00665		403.5	0.98486			458.5	-0.00961833		458.5	0.00150743		458.5	0.325148		458.5	0.00157276		458.5	0.00351374
409	0.19711		409	0.91539		404	1.20236		404	0.00643		404	0.99205			459	0.00606185		459	0.00147113		459	0.321926		459	0.000607296		459	0.00339053
409.5	0.19608		409.5	0.90602		404.5	1.20244		404.5	0.00627		404.5	0.99393			459.5	0.0141976		459.5	0.00161101		459.5	0.315652		459.5	0.00237379		459.5	0.00344039
410	0.19473		410	0.90332		405	1.20248		405	0.00648		405	0.99306			460	0.0329448		460	0.00145019		460	0.312358		460	-6.71842e-05		460	0.00335965
410.5	0.19519		410.5	0.90004		405.5	1.20252		405.5	0.00635		405.5	0.99591			460.5	0.0112999		460.5	0.0014594		460.5	0.304899		460.5	0.000811915		460.5	0.0034241
411	0.19291		411	0.8916		406	1.20236		406	0.00654		406	0.99078			461	0.017413		461	0.00160037		461	0.303978		461	0.00216889		461	0.00343036
411.5	0.19463		411.5	0.89315		406.5	1.20244		406.5	0.00662		406.5	0.99734			461.5	0.0180315		461.5	0.00144165		461.5	0.295373		461.5	0.00114105		461.5	0.00329026
412	0.19301		412	0.88576		407	1.20256		407	0.00654		407	0.99897			462	-0.00240421		462	0.00148728		462	0.292371		462	-0.0010821		462	0.00306167
412.5	0.19067		412.5	0.88659		407.5	1.2024		407.5	0.00643		407.5	0.99176			462.5	0.00336993		462.5	0.00140395		462.5	0.288163		462.5	0.000167708		462.5	0.00322531
413	0.19081		413	0.87006		408	1.20242		408	0.00649		408	0.99511			463	0.0107868		463	0.00150609		463	0.284561		463	0.00145277		463	0.003143
413.5	0.18968		413.5	0.87276		408.5	1.20252		408.5	0.00668		408.5	1			463.5	-0.00803422		463.5	0.00123306		463.5	0.277075		463.5	0.000158194		463.5	0.00306778
414	0.1895		414	0.86618		409	1.20246		409	0.00647		409	0.98759			464	0.00769207		464	0.00130531		464	0.270331		464	0.000198509		464	0.00285561
414.5	0.18764		414.5	0.86208		409.5	1.2025		409.5	0.00637		409.5	0.99083			464.5	-0.00530369		464.5	0.00143122		464.5	0.270941		464.5	0.00140894		464.5	0.00297576
415	0.18785		415	0.8553		410	1.2025		410	0.00642		410	0.98893			465	0.00644119		465	0.0013905		465	0.261633		465	0.00186354		465	0.0030148
415.5	0.18542		415.5	0.8476		410.5	1.20248		410.5	0.00646		410.5	0.98924			465.5	-0.00101695		465.5	0.00128183		465.5	0.260287		465.5	0.00141893		465.5	0.0027773
416	0.18525		416	0.84786		411	1.20243		411	0.00641		411	0.98565			466	-0.0244934		466	0.00125666		466	0.254846		466	0.00120935		466	0.00284407
416.5	0.18447		416.5	0.84264		411.5	1.20247		411.5	0.00653		411.5	0.98535			466.5	-0.0285962		466.5	0.00122137		466.5	0.251263		466.5	0.00346828		466.5	0.00271
417	0.18258		417	0.83949		412	1.20235		412	0.00656		412	0.98276			467	0.00426465		467	0.00124312		467	0.248149		467	0.00153116		467	0.00270233
417.5	0.18046		417.5	0.8367		412.5	1.20233		412.5	0.00645		412.5	0.97671			467.5	-0.0141122		467.5	0.001201		467.5	0.240748		467.5	0.000886604		467.5	0.0025491
418	0.18077		418	0.82031		413	1.20245		413	0.00642		413	0.97783			468	-0.0024373		468	0.00134742		468	0.239284		468	0.00109153		468	0.00270566
418.5	0.17808		418.5	0.81879		413.5	1.20243		413.5	0.00637		413.5	0.96924			468.5	-0.0154213		468.5	0.00130872		468.5	0.233999		468.5	0.000681642		468.5	0.00276909
419	0.17748		419	0.81205		414	1.20231		414	0.00653		414	0.96553			469	0.0134704		469	0.00125641		469	0.230319		469	-0.000693835		469	0.00275777
419.5	0.17785		419.5	0.81239		414.5	1.20238		414.5	0.00627		414.5	0.96505			469.5	0.0295973		469.5	0.00124456		469.5	0.224803		469.5	0.000665992		469.5	0.00275768
420	0.17679		420	0.80554		415	1.20236		415	0.00633		415	0.95828			470	0.0709327		470	0.00127331		470	0.223328		470	0.000322327		470	0.00276513
420.5	0.17536		420.5	0.79603		415.5	1.20235		415.5	0.00609		415.5	0.95322			470.5	0.0791113		470.5	0.00116306		470.5	0.223635		470.5	0.00197055		470.5	0.00261447
421	0.17351		421	0.78097		416	1.20242		416	0.00613		416	0.95347			471	0.116174		471	0.0012155		471	0.216677		471	-0.00182693		471	0.00282881
421.5	0.17183		421.5	0.77799		416.5	1.20235		416.5	0.00604		416.5	0.94699			471.5	0.15073		471.5	0.0011865		471.5	0.212544		471.5	0.000782692		471.5	0.00282497
422	0.17191		422	0.77636		417	1.20232		417	0.00614		417	0.94293			472	0.203783		472	0.00123572		472	0.207696		472	0.000159197		472	0.00259831
422.5	0.16951		422.5	0.76634		417.5	1.20227		417.5	0.00602		417.5	0.94083			472.5	0.235539		472.5	0.00117258		472.5	0.205421		472.5	7.14346e-05		472.5	0.00265091
423	0.16941		423	0.75965		418	1.20228		418	0.00614		418	0.93335			473	0.286269		473	0.00107516		473	0.20401		473	0.00143487		473	0.00261656
423.5	0.16881		423.5	0.75289		418.5	1.20226		418.5	0.00626		418.5	0.92975			473.5	0.380025		473.5	0.00102191		473.5	0.197119		473.5	-0.00133097		473.5	0.00262005
424	0.16684		424	0.75122		419	1.2023		419	0.00605		419	0.92136			474	0.478566		474	0.00116017		474	0.197734		474	4.51286e-05		474	0.00268052
424.5	0.16364		424.5	0.74714		419.5	1.20242		419.5	0.00587		419.5	0.91543			474.5	0.582939		474.5	0.00117545		474.5	0.192482		474.5	0.000467412		474.5	0.00264612
425	0.16462		425	0.73699		420	1.20222		420	0.00579		420	0.90767			475	0.666044		475	0.00105694		475	0.189286		475	-0.000470747		475	0.00290859
425.5	0.1658		425.5	0.73131		420.5	1.20233		420.5	0.00579		420.5	0.91058			475.5	0.752726		475.5	0.00105846		475.5	0.185959		475.5	-4.35844e-05		475.5	0.00296233
426	0.16104		426	0.71939		421	1.20224		421	0.00587		421	0.90344			476	0.777544		476	0.0010359		476	0.184313		476	0.00072437		476	0.00310789
426.5	0.16056		426.5	0.71202		421.5	1.20218		421.5	0.00567		421.5	0.89456			476.5	0.804978		476.5	0.00116837		476.5	0.180589		476.5	-0.00033955		476.5	0.00344124
427	0.15838		427	0.70495		422	1.20214		422	0.00582		422	0.88519			477	0.798265		477	0.00106998		477	0.17494		477	-0.000268052		477	0.00353816
427.5	0.15891		427.5	0.69776		422.5	1.20221		422.5	0.00583		422.5	0.87761			477.5	0.754606		477.5	0.00104736		477.5	0.172391		477.5	0.00168785		477.5	0.00377345
428	0.15618		428	0.68876		423	1.20234		423	0.00589		423	0.87023			478	0.705668		478	0.00110775		478	0.171098		478	0.000174947		478	0.00415539
428.5	0.15295		428.5	0.68412		423.5	1.20214		423.5	0.00566		423.5	0.87134			478.5	0.652209		478.5	0.000932587		478.5	0.166835		478.5	0.00079657		478.5	0.00543848
429	0.15394		429	0.67767		424	1.20218		424	0.00554		424	0.8646			479	0.63947		479	0.00105897		479	0.163675		479	-0.00188498		479	0.00647504
429.5	0.15139		429.5	0.66999		424.5	1.20205		424.5	0.00572		424.5	0.85369			479.5	0.608181		479.5	0.000997968		479.5	0.164326		479.5	-0.00049666		479.5	0.00796224
430	0.15004		430	0.66354		425	1.20203		425	0.00528		425	0.85014			480	0.622214		480	0.000961163		480	0.161937		480	0.000480993		480	0.0102653
430.5	0.1507		430.5	0.65723		425.5	1.20204		425.5	0.00581		425.5	0.83737			480.5	0.653009		480.5	0.000955599		480.5	0.157591		480.5	-0.000543549		480.5	0.0136968
431	0.14809		431	0.65189		426	1.20195		426	0.00531		426	0.83047			481	0.616672		481	0.000988443		481	0.154302		481	-0.00093479		481	0.0184405
431.5	0.14586		431.5	0.64338		426.5	1.20207		426.5	0.00557		426.5	0.82907			481.5	0.642592		481.5	0.00108785		481.5	0.154488		481.5	0.000134661		481.5	0.0262445
432	0.14321		432	0.63621		427	1.20198		427	0.00559		427	0.81877			482	0.606386		482	0.000865271		482	0.148208		482	-0.001046		482	0.0375153
432.5	0.14475		432.5	0.62161		427.5	1.20205		427.5	0.00518		427.5	0.80864			482.5	0.657238		482.5	0.000827975		482.5	0.147397		482.5	-0.00233599		482.5	0.0551759
433	0.14262		433	0.61519		428	1.20204		428	0.00543		428	0.80474			483	0.639246		483	0.000917062		483	0.143098		483	-0.000171881		483	0.089866
433.5	0.14012		433.5	0.60838		428.5	1.20198		428.5	0.00534		428.5	0.79894			483.5	0.600851		483.5	0.000767134		483.5	0.141311		483.5	-7.46973e-05		483.5	0.133785
434	0.13955		434	0.60503		429	1.20204		429	0.00529		429	0.79295			484	0.59734		484	0.000895175		484	0.138806		484	-0.000424433		484	0.187491
434.5	0.13876		434.5	0.59408		429.5	1.20198		429.5	0.00528		429.5	0.78241			484.5	0.540178		484.5	0.000748295		484.5	0.138051		484.5	-0.000315182		484.5	0.242643
435	0.13792		435	0.58984		430	1.2019		430	0.0051		430	0.77558			485	0.472401		485	0.000784796		485	0.13124		485	0.0003311		485	0.295827
435.5	0.13404		435.5	0.57982		430.5	1.20196		430.5	0.00529		430.5	0.76622			485.5	0.401916		485.5	0.000878036		485.5	0.132301		485.5	-0.00184726		485.5	0.327419
436	0.13504		436	0.56999		431	1.20202		431	0.00505		431	0.76248			486	0.325413		486	0.00099284		486	0.126221		486	-0.0027805		486	0.339672
436.5	0.13342		436.5	0.5687		431.5	1.20192		431.5	0.00495		431.5	0.75076			486.5	0.248853		486.5	0.000809692		486.5	0.127954		486.5	1.12601e-05		486.5	0.333754
437	0.13079		437	0.55955		432	1.20189		432	0.00496		432	0.74356			487	0.174444		487	0.000917638		487	0.124177		487	-0.000817507		487	0.319979
437.5	0.12909		437.5	0.54891		432.5	1.20175		432.5	0.00516		432.5	0.73676			487.5	0.119501		487.5	0.000936867		487.5	0.124358		487.5	-0.000591681		487.5	0.313395
438	0.12964		438	0.54774		433	1.20192		433	0.00478		433	0.73589			488	0.0886282		488	0.000788476		488	0.12075		488	0.000356383		488	0.318342
438.5	0.12675		438.5	0.53437		433.5	1.20192		433.5	0.00477		433.5	0.71914			488.5	0.0681282		488.5	0.000904053		488.5	0.118747		488.5	-9.67576e-05		488.5	0.329277
439	0.12527		439	0.5258		434	1.20176		434	0.00475		434	0.70843			489	0.0426209		489	0.000833891		489	0.117786		489	0.000273866		489	0.351186
439.5	0.12331		439.5	0.5233		434.5	1.20189		434.5	0.00466		434.5	0.7067			489.5	0.039892		489.5	0.000785021		489.5	0.115607		489.5	-1.9931e-05		489.5	0.382647
440	0.12388		440	0.51154		435	1.20175		435	0.00486		435	0.69793			490	0.0181472		490	0.000832937		490	0.112902		490	-0.000896596		490	0.412237
440.5	0.12178		440.5	0.50939		435.5	1.20172		435.5	0.00492		435.5	0.68939			490.5	0.00871763		490.5	0.000985102		490.5	0.11128		490.5	-0.000954983		490.5	0.436605
441	0.11929		441	0.5001		436	1.20175		436	0.00468		436	0.67924			491	-0.00283275		491	0.000820871		491	0.110008		491	-0.000499837		491	0.462234
441.5	0.11777		441.5	0.4921		436.5	1.20172		436.5	0.00454		436.5	0.67672			491.5	0.011903		491.5	0.000674208		491.5	0.106201		491.5	-0.000883997		491.5	0.470042
442	0.11796		442	0.48628		437	1.20162		437	0.00461		437	0.66502			492	0.0145522		492	0.000776258		492	0.105994		492	-0.000796882		492	0.470616
442.5	0.11517		442.5	0.48125		437.5	1.20164		437.5	0.00477		437.5	0.65869			492.5	0.0018226		492.5	0.000842446		492.5	0.101662		492.5	-0.000632429		492.5	0.445687
443	0.11592		443	0.47643		438	1.20168		438	0.00442		438	0.65281			493	-0.0135347		493	0.000709681		493	0.100092		493	-0.000639163		493	0.405212
443.5	0.11295		443.5	0.46763		438.5	1.20169		438.5	0.00453		438.5	0.64286			493.5	0.000354812		493.5	0.000783223		493.5	0.100855		493.5	-0.00160857		493.5	0.35224
444	0.11046		444	0.45757		439	1.20165		439	0.00436		439	0.63166			494	0.00535701		494	0.00079525		494	0.0971014		494	-0.00126347		494	0.286906
444.5	0.11028		444.5	0.4452		439.5	1.20162		439.5	0.00428		439.5	0.62439			494.5	0.00898918		494.5	0.000810951		494.5	0.0954996		494.5	-0.00182589		494.5	0.23298
445	0.1094		445	0.44418		440	1.20182		440	0.00407		440	0.61577			495	-0.00573646		495	0.00084127		495	0.093466		495	0.000336653		495	0.183895
445.5	0.10656		445.5	0.44106		440.5	1.20157		440.5	0.00437		440.5	0.60447			495.5	0.00266368		495.5	0.000725795		495.5	0.0903624		495.5	-0.00163876		495.5	0.139381
446	0.10799		446	0.42668		441	1.20157		441	0.00423		441	0.60295			496	-0.0072717		496	0.00067573		496	0.0906808		496	0.000742809		496	0.111784
446.5	0.10556		446.5	0.42152		441.5	1.2016		441.5	0.00415		441.5	0.59502			496.5	0.0104144		496.5	0.000775498		496.5	0.0883555		496.5	-0.000630996		496.5	0.0898085
447	0.10339		447	0.41743		442	1.20158		442	0.00423		442	0.58402			497	-0.00545111		497	0.000754674		497	0.0856914		497	-0.000866899		497	0.0724172
447.5	0.1021		447.5	0.41369		442.5	1.2016		442.5	0.00402		442.5	0.57622			497.5	-0.00238655		497.5	0.00077048		497.5	0.0847396		497.5	-0.00165654		497.5	0.0611979
448	0.10313		448	0.40247		443	1.20158		443	0.00412		443	0.56859			498	0.00401711		498	0.000587916		498	0.0838958		498	-0.00109027		498	0.0514779
448.5	0.09961		448.5	0.40034		443.5	1.20144		443.5	0.00387		443.5	0.56573			498.5	0.0102962		498.5	0.000758086		498.5	0.0809263		498.5	5.9929e-05		498.5	0.0413164
449	0.09877		449	0.39011		444	1.20152		444	0.00383		444	0.5522			499	-0.0015565		499	0.000626556		499	0.0805277		499	-0.00211302		499	0.034833
449.5	0.09773		449.5	0.3845		444.5	1.20145		444.5	0.0037		444.5	0.54845			499.5	0.00706063		499.5	0.000734559		499.5	0.0789504		499.5	-0.00111975		499.5	0.0292963
450	0.09722		450	0.37805		445	1.2015		445	0.00392		445	0.53748			500	0.00354168		500	0.000713504		500	0.0775063		500	-0.00083867		500	0.0235583
450.5	0.09619		450.5	0.37236		445.5	1.20148		445.5	0.00378		445.5	0.5319			500.5	0.010421		500.5	0.000682519		500.5	0.0758864		500.5	-0.00122285		500.5	0.020473
451	0.09407		451	0.36811		446	1.20138		446	0.00377		446	0.52394			501	0.0152516		501	0.000681107		501	0.0738725		501	-0.00216506		501	0.0170655
451.5	0.09308		451.5	0.3631		446.5	1.20132		446.5	0.00381		446.5	0.51338			501.5	-0.000110506		501.5	0.000683425		501.5	0.0733694		501.5	-0.00165541		501.5	0.0149278
452	0.09242		452	0.36063		447	1.20139		447	0.00356		447	0.51079			502	0.00259109		502	0.000562101		502	0.0730535		502	-0.00102726		502	0.012605
452.5	0.09166		452.5	0.35365		447.5	1.20141		447.5	0.00371		447.5	0.50394			502.5	0.000261944		502.5	0.000627962		502.5	0.0707573		502.5	-8.77911e-05		502.5	0.0108004
453	0.09157		453	0.3517		448	1.20136		448	0.00374		448	0.49191			503	0.0139057		503	0.000716923		503	0.0699761		503	-0.00215645		503	0.00962385
453.5	0.09078		453.5	0.34515		448.5	1.20131		448.5	0.00377		448.5	0.48652			503.5	0.0157421		503.5	0.0005301		503.5	0.07006		503.5	-0.000329766		503.5	0.00868283
454	0.08909		454	0.34117		449	1.20141		449	0.00347		449	0.47404			504	0.00990046		504	0.000668749		504	0.0679831		504	-0.00170731		504	0.00796716
454.5	0.08756		454.5	0.33578		449.5	1.20119		449.5	0.00339		449.5	0.47108			504.5	0.00302435		504.5	0.000682548		504.5	0.0653628		504.5	-0.000570542		504.5	0.00736495
455	0.08623		455	0.33406		450	1.20129		450	0.00336		450	0.46441			505	0.00460132		505	0.000642878		505	0.0633993		505	-0.00023639		505	0.00685619
455.5	0.08634		455.5	0.32826		450.5	1.20131		450.5	0.00332		450.5	0.45657			505.5	0.00144498		505.5	0.000602679		505.5	0.0631356		505.5	-0.00139057		505.5	0.00587701
456	0.08583		456	0.32247		451	1.20136		451	0.00346		451	0.44982			506	-0.00230259		506	0.00064695		506	0.0625513		506	-0.000635915		506	0.00551115
456.5	0.08261		456.5	0.31624		451.5	1.2014		451.5	0.00328		451.5	0.44631			506.5	0.00619642		506.5	0.000548571		506.5	0.0622971		506.5	-0.00125622		506.5	0.00502728
457	0.08276		457	0.31143		452	1.20129		452	0.00336		452	0.44177			507	8.55122e-05		507	0.000643344		507	0.0613301		507	-0.000968127		507	0.0051466
457.5	0.08167		457.5	0.30272		452.5	1.2013		452.5	0.00326		452.5	0.43462			507.5	0.00284482		507.5	0.00072707		507.5	0.0573867		507.5	-0.0016836		507.5	0.0044558
458	0.08197		458	0.30387		453	1.2013		453	0.00314		453	0.43372			508	0.011578		508	0.000479785		508	0.0569703		508	-0.00121672		508	0.00413705
458.5	0.08125		458.5	0.29497		453.5	1.20132		453.5	0.0032		453.5	0.42641			508.5	0.00696085		508.5	0.000630061		508.5	0.0558356		508.5	-0.000648281		508.5	0.00402465
459	0.07963		459	0.29277		454	1.20125		454	0.00324		454	0.41968			509	0.00152513		509	0.000522194		509	0.0562518		509	-0.0018215		509	0.00390719
459.5	0.08009		459.5	0.2895		454.5	1.20112		454.5	0.00311		454.5	0.41186			509.5	-0.00199028		509.5	0.000480588		509.5	0.0537643		509.5	-0.000550671		509.5	0.00357047
460	0.07738		460	0.28802		455	1.20125		455	0.00325		455	0.40873			510	-0.00198582		510	0.000707467		510	0.0529627		510	-0.000272095		510	0.00355603
460.5	0.07718		460.5	0.28027		455.5	1.20109		455.5	0.00309		455.5	0.40445			510.5	-0.00639118		510.5	0.000566865		510.5	0.0527437		510.5	-0.00104577		510.5	0.00347866
461	0.07737		461	0.27701		456	1.2013		456	0.00295		456	0.39761			511	-0.00378009		511	0.000544707		511	0.052867		511	-0.00169578		511	0.00327734
461.5	0.07575		461.5	0.27297		456.5	1.20114		456.5	0.00298		456.5	0.39014			511.5	0.00414428		511.5	0.000466587		511.5	0.0508295		511.5	-0.00111836		511.5	0.00308369
462	0.07322		462	0.2657		457	1.20107		457	0.00294		457	0.38488			512	-0.00110268		512	0.000664		512	0.0502958		512	-0.001122		512	0.00302202
462.5	0.07335		462.5	0.26266		457.5	1.20117		457.5	0.00288		457.5	0.37745			512.5	-0.00781213		512.5	0.000565716		512.5	0.0496601		512.5	-0.000873787		512.5	0.00299116
463	0.07353		463	0.25997		458	1.20106		458	0.00291		458	0.37344			513	-0.006327		513	0.000539277		513	0.0496117		513	-0.00178367		513	0.00260742
463.5	0.07173		463.5	0.25319		458.5	1.20112		458.5	0.00296		458.5	0.36692			513.5	-0.0143829		513.5	0.00047231		513.5	0.0478306		513.5	-0.00208876		513.5	0.00286176
464	0.07097		464	0.25199		459	1.2011		459	0.00286		459	0.36368			514	-0.000360642		514	0.000453526		514	0.0461398		514	-0.0018863		514	0.0027628
464.5	0.0711		464.5	0.24628		459.5	1.2012		459.5	0.00291		459.5	0.35698			514.5	0.000307024		514.5	0.000528053		514.5	0.0471374		514.5	-0.0012838		514.5	0.00285703
465	0.07068		465	0.24458		460	1.20108		460	0.00284		460	0.35364			515	-0.00119872		515	0.000448213		515	0.0447406		515	-0.000969561		515	0.00289762
465.5	0.06957		465.5	0.23988		460.5	1.20109		460.5	0.0029		460.5	0.34557			515.5	0.000652498		515.5	0.000576091		515.5	0.0446893		515.5	-0.00104503		515.5	0.00298709
466	0.06865		466	0.23267		461	1.2012		461	0.00291		461	0.3449			516	0.00539793		516	0.000647315		516	0.0428114		516	-0.000287721		516	0.00310889
466.5	0.06964		466.5	0.22862		461.5	1.20108		461.5	0.00279		461.5	0.3355			516.5	0.000942737		516.5	0.000521741		516.5	0.0423451		516.5	-0.000734445		516.5	0.00314479
467	0.06741		467	0.23053		462	1.20112		462	0.0026		462	0.33245			517	-0.00146039		517	0.000453151		517	0.0423985		517	-0.00166438		517	0.00313977
467.5	0.06618		467.5	0.22429		462.5	1.20106		462.5	0.00274		462.5	0.32802			517.5	-0.0024119		517.5	0.000462674		517.5	0.0400885		517.5	-0.000225997		517.5	0.00276353
468	0.06561		468	0.2229		463	1.20113		463	0.00268		463	0.32427			518	0.00651537		518	0.000289979		518	0.0404655		518	-0.00134531		518	0.00334573
468.5	0.06458		468.5	0.2176		463.5	1.20093		463.5	0.00261		463.5	0.31608			518.5	-0.00311577		518.5	0.000610668		518.5	0.0403325		518.5	-0.000799397		518.5	0.00346113
469	0.0628		469	0.21908		464	1.20098		464	0.00244		464	0.30872			519	0.000332868		519	0.000691546		519	0.0376006		519	-0.00127267		519	0.00353562
469.5	0.06315		469.5	0.21855		464.5	1.20108		464.5	0.00254		464.5	0.30975			519.5	-0.00653295		519.5	0.000476267		519.5	0.037322		519.5	-0.00139975		519.5	0.00375423
470	0.06219		470	0.22213		465	1.20105		465	0.00258		465	0.29943			520	-0.00667249		520	0.000477627		520	0.0382706		520	-0.000420687		520	0.00356044
470.5	0.06278		470.5	0.22042		465.5	1.20097		465.5	0.00238		465.5	0.29821			520.5	-0.000256906		520.5	0.000512573		520.5	0.0361262		520.5	-0.000221201		520.5	0.00382675
471	0.05916		471	0.22342		466	1.20095		466	0.00244		466	0.29229			521	-0.00580156		521	0.000606705		521	0.0365672		521	-0.000446631		521	0.00381881
471.5	0.06051		471.5	0.22606		466.5	1.20093		466.5	0.00232		466.5	0.28849			521.5	-0.00288772		521.5	0.000473215		521.5	0.0352389		521.5	-0.00188242		521.5	0.00422334
472	0.05936		472	0.23175		467	1.20094		467	0.00232		467	0.28522			522	-5.67122e-05		522	0.000555065		522	0.0350027		522	-0.000462027		522	0.00431055
472.5	0.05864		472.5	0.23404		467.5	1.20091		467.5	0.00219		467.5	0.27701			522.5	0.000792468		522.5	0.00061189		522.5	0.0339428		522.5	-0.000684259		522.5	0.00439358
473	0.05906		473	0.23946		468	1.20102		468	0.00233		468	0.27562			523	0.00228029		523	0.000609387		523	0.0334131		523	-0.0013788		523	0.00433055
473.5	0.05625		473.5	0.25193		468.5	1.201		468.5	0.00239		468.5	0.26982			523.5	0.00568057		523.5	0.000440196		523.5	0.0327448		523.5	-0.000892468		523.5	0.00476977
474	0.05669		474	0.26524		469	1.20096		469	0.00238		469	0.26586			524	-0.000676945		524	0.000600062		524	0.0323724		524	-0.000296049		524	0.00496907
474.5	0.05639		474.5	0.27957		469.5	1.20095		469.5	0.00238		469.5	0.25977			524.5	0.00378674		524.5	0.000674891		524.5	0.031776		524.5	-0.00116689		524.5	0.00528879
475	0.05504		475	0.29051		470	1.20097		470	0.00239		470	0.25834			525	0.00741143		525	0.000823455		525	0.0311499		525	-0.000642911		525	0.00495994
475.5	0.05476		475.5	0.30209		470.5	1.20089		470.5	0.00226		470.5	0.25897			525.5	-0.00278438		525.5	0.000722089		525.5	0.0306331		525.5	-0.0016144		525.5	0.00553088
476	0.05475		476	0.30362		471	1.20093		471	0.00245		471	0.25118			526	0.00822437		526	0.000754567		526	0.0294222		526	-0.00140549		526	0.0057492
476.5	0.05332		476.5	0.30563		471.5	1.20091		471.5	0.00245		471.5	0.24665			526.5	0.00150088		526.5	0.000617616		526.5	0.0294174		526.5	-0.000918459		526.5	0.00578549
477	0.05278		477	0.30208		472	1.20095		472	0.00225		472	0.24128			527	-0.00462106		527	0.000558378		527	0.0300294		527	-0.00121885		527	0.00586075
477.5	0.05373		477.5	0.29251		472.5	1.2009		472.5	0.0023		472.5	0.23889			527.5	0.0010372		527.5	0.000691307		527.5	0.0279598		527.5	-0.00104997		527.5	0.00590739
478	0.05196		478	0.28209		473	1.20083		473	0.00228		473	0.2375			528	-0.00729762		528	0.000680218		528	0.028572		528	-0.000495798		528	0.00609553
478.5	0.05188		478.5	0.27093		473.5	1.20079		473.5	0.00228		473.5	0.22972			528.5	0.00101485		528.5	0.000413766		528.5	0.0271227		528.5	-0.000728088		528.5	0.00641671
479	0.04919		479	0.26648		474	1.20089		474	0.00234		474	0.23068			529	0.000199096		529	0.000388531		529	0.0270126		529	-0.000945047		529	0.00623538
479.5	0.04973		479.5	0.25901		474.5	1.20091		474.5	0.00231		474.5	0.22479			529.5	0.00839516		529.5	0.000558005		529.5	0.0263809		529.5	0.000287252		529.5	0.00640181
480	0.04994		480	0.25901		475	1.20082		475	0.00254		475	0.22129			530	-0.00205144		530	0.000488643		530	0.0256431		530	0.000476777		530	0.00648061
480.5	0.04858		480.5	0.26182		475.5	1.20082		475.5	0.00259		475.5	0.21763			530.5	0.00193618		530.5	0.000618989		530.5	0.025841		530.5	-0.000748188		530.5	0.00667443
481	0.04773		481	0.25357		476	1.2008		476	0.00272		476	0.21593			531	0.00741601		531	0.00057588		531	0.0258549		531	-0.000664177		531	0.00650772
481.5	0.04804		481.5	0.25563		476.5	1.2009		476.5	0.00301		476.5	0.21179			531.5	0.00187109		531.5	0.000787653		531.5	0.0244087		531.5	-0.000126554		531.5	0.0071346
482	0.04657		482	0.24744		477	1.20083		477	0.0031		477	0.20538			532	0.00256819		532	0.000610163		532	0.0244698		532	0.000175414		532	0.00769
482.5	0.04502		482.5	0.25369		477.5	1.20081		477.5	0.00331		477.5	0.2026			532.5	0.00565739		532.5	0.000764622		532.5	0.0238669		532.5	0.000475677		532.5	0.00867239
483	0.04622		483	0.24856		478	1.20086		478	0.00365		478	0.20129			533	0.00624434		533	0.000653826		533	0.022945		533	-0.000525255		533	0.00944468
483.5	0.04579		483.5	0.24006		478.5	1.20073		478.5	0.00478		478.5	0.19648			533.5	0.00778728		533.5	0.000813708		533.5	0.0235556		533.5	-8.17811e-05		533.5	0.010251
484	0.045		484	0.23737		479	1.20082		479	0.0057		479	0.19296			534	-0.000933895		534	0.000684354		534	0.0220727		534	-0.000318875		534	0.0114387
484.5	0.04458		484.5	0.22577		479.5	1.20078		479.5	0.00702		479.5	0.19393			534.5	0.00590527		534.5	0.000654304		534.5	0.0210791		534.5	0.000434216		534.5	0.014175
485	0.0446		485	0.21241		480	1.20075		480	0.00906		480	0.19131			535	0.00494685		535	0.000715213		535	0.0217657		535	0.000266176		535	0.0167234
485.5	0.04237		485.5	0.19859		480.5	1.20075		480.5	0.0121		480.5	0.18637			535.5	-0.00239		535.5	0.000721656		535.5	0.0223068		535.5	-0.000862284		535.5	0.0203345
486	0.04113		486	0.18376		481	1.20077		481	0.01631		481	0.18267			536	0.00438563		536	0.000810568		536	0.0222557		536	-0.00024533		536	0.024046
486.5	0.04289		486.5	0.16892		481.5	1.20085		481.5	0.02324		481.5	0.18308			536.5	0.00422475		536.5	0.000803531		536.5	0.0210157		536.5	-0.000644943		536.5	0.0317303
487	0.04175		487	0.15443		482	1.20068		482	0.03325		482	0.17582			537	-0.00166891		537	0.000929975		537	0.0201184		537	-0.00133157		537	0.0455132
487.5	0.04146		487.5	0.14318		482.5	1.20065		482.5	0.04895		482.5	0.17504			537.5	0.000161701		537.5	0.000941696		537.5	0.0209236		537.5	-0.000647125		537.5	0.0689108
488	0.04176		488	0.13597		483	1.20072		483	0.07981		483	0.17011			538	0.00634053		538	0.000865544		538	0.0198771		538	-0.00126151		538	0.112939
488.5	0.04093		488.5	0.1305		483.5	1.2006		483.5	0.11894		483.5	0.16816			538.5	0.00252575		538.5	0.00103496		538.5	0.0192173		538.5	-0.0022281		538.5	0.174459
489	0.04078		489	0.1242		484	1.2007		484	0.16685		484	0.16535			539	0.00178299		539	0.000888859		539	0.0183477		539	-0.0011355		539	0.27626
489.5	0.04009		489.5	0.12173		484.5	1.20059		484.5	0.21616		484.5	0.16462			539.5	0.00251773		539.5	0.000825958		539.5	0.0195507		539.5	-0.00109963		539.5	0.395608
490	0.03894		490	0.11608		485	1.20062		485	0.26381		485	0.15666			540	-0.00221618		540	0.000673812		540	0.0193746		540	-0.00144761		540	0.55158
490.5	0.03845		490.5	0.1125		485.5	1.20069		485.5	0.29228		485.5	0.15809			540.5	-0.001098		540.5	0.000572311		540.5	0.0182366		540.5	-0.00208532		540.5	0.695817
491	0.03839		491	0.10858		486	1.20078		486	0.30353		486	0.15098			541	0.00536428		541	0.000705448		541	0.0193388		541	-0.00264344		541	0.824365
491.5	0.03764		491.5	0.1091		486.5	1.20064		486.5	0.29855		486.5	0.15321			541.5	0.00669473		541.5	0.000693103		541.5	0.0191259		541.5	-0.00166741		541.5	0.940384
492	0.03729		492	0.1076		487	1.20073		487	0.28652		487	0.14884			542	0.00566497		542	0.000595612		542	0.0180737		542	-0.00203483		542	0.994782
492.5	0.037		492.5	0.10352		487.5	1.20074		487.5	0.28092		487.5	0.14921			542.5	0.00178642		542.5	0.000492884		542.5	0.018439		542.5	-0.00184306		542.5	1
493	0.03658		493	0.099		488	1.20063		488	0.28564		488	0.14503			543	-0.00166649		543	0.000517919		543	0.0177785		543	-0.00214268		543	0.950045
493.5	0.03539		493.5	0.09946		488.5	1.20072		488.5	0.29576		488.5	0.14277			543.5	0.00345518		543.5	0.0004621		543.5	0.0169623		543.5	-0.00201806		543.5	0.875686
494	0.03526		494	0.09844		489	1.20066		489	0.31576		489	0.14176			544	0.00159334		544	0.000482416		544	0.0159534		544	-0.00193823		544	0.764757
494.5	0.0344		494.5	0.09721		489.5	1.20062		489.5	0.3444		489.5	0.13928			544.5	0.0052727		544.5	0.000454952		544.5	0.0163267		544.5	-0.00208113		544.5	0.690705
495	0.03576		495	0.0929		490	1.20066		490	0.37141		490	0.13616			545	-0.00593053		545	0.00038413		545	0.0165354		545	-0.00138985		545	0.641217
495.5	0.03376		495.5	0.09254		490.5	1.20079		490.5	0.39377		490.5	0.13434			545.5	-0.00350131		545.5	0.000414035		545.5	0.0153136		545.5	-0.00137747		545.5	0.634528
496	0.03531		496	0.0891		491	1.20066		491	0.4173		491	0.13294			546	0.00166354		546	0.00036204		546	0.0156791		546	-0.00122083		546	0.646138
496.5	0.0338		496.5	0.09041		491.5	1.20054		491.5	0.42479		491.5	0.12847			546.5	-0.00228939		546.5	0.000537254		546.5	0.0155384		546.5	-0.00108665		546.5	0.639457
497	0.03323		497	0.08603		492	1.20062		492	0.42574		492	0.12835			547	-0.000159542		547	0.000431931		547	0.0143877		547	-0.00127399		547	0.620619
497.5	0.0322		497.5	0.08493		492.5	1.20067		492.5	0.40359		492.5	0.12323			547.5	0.00339864		547.5	0.00039417		547.5	0.0155026		547.5	-0.00117321		547.5	0.572992
498	0.0323		498	0.08444		493	1.20057		493	0.36731		493	0.12145			548	-0.00563105		548	0.000448918		548	0.0145616		548	-0.000923339		548	0.516384
498.5	0.03288		498.5	0.08398		493.5	1.20063		493.5	0.31962		493.5	0.1225			548.5	0.00611466		548.5	0.000552896		548.5	0.0144669		548.5	0.000345798		548.5	0.445243
499	0.03072		499	0.08047		494	1.20064		494	0.2606		494	0.11806			549	0.00658507		549	0.000397413		549	0.0138913		549	0.000579485		549	0.37987
499.5	0.03118		499.5	0.08052		494.5	1.20065		494.5	0.21183		494.5	0.11623			549.5	-0.00358193		549.5	0.000398511		549.5	0.0135459		549.5	0.00122408		549.5	0.309511
500	0.03106		500	0.07854		495	1.20068		495	0.16737		495	0.11387			550	0.00853616		550	0.000399619		550	0.0128318		550	0.00327227		550	0.237395
500.5	0.03039		500.5	0.07839		495.5	1.20058		495.5	0.12699		495.5	0.1102			550.5	0.00151392		550.5	0.000529789		550.5	0.0130194		550.5	0.00405084		550.5	0.181395
501	0.02926		501	0.07794		496	1.20054		496	0.10195		496	0.1107			551	0.00487241		551	0.000496919		551	0.0121522		551	0.00763243		551	0.130952
501.5	0.02934		501.5	0.07406		496.5	1.20063		496.5	0.08199		496.5	0.10797			551.5	0.00166813		551.5	0.000403969		551.5	0.0124801		551.5	0.00837268		551.5	0.100472
502	0.02952		502	0.07334		497	1.20061		497	0.06618		497	0.10482			552	0.0033653		552	0.000510562		552	0.0122259		552	0.0100996		552	0.0786215
502.5	0.02996		502.5	0.07178		497.5	1.20062		497.5	0.05598		497.5	0.10376			552.5	0.000804289		552.5	0.000512441		552.5	0.0121854		552.5	0.0127666		552.5	0.0598157
503	0.02791		503	0.07302		498	1.20048		498	0.04714		498	0.10283			553	6.0869e-05		553	0.000544593		553	0.0117629		553	0.0151987		553	0.0506836
503.5	0.0291		503.5	0.07226		498.5	1.20061		498.5	0.03787		498.5	0.09929			553.5	0.00617222		553.5	0.000997078		553.5	0.0117376		553.5	0.017287		553.5	0.0403554
504	0.02763		504	0.07021		499	1.20051		499	0.03196		499	0.0989			554	7.81736e-05		554	0.00110242		554	0.0109276		554	0.0167026		554	0.0342843
504.5	0.02825		504.5	0.06801		499.5	1.2006		499.5	0.02691		499.5	0.09706			554.5	-0.000413982		554.5	0.00130035		554.5	0.011079		554.5	0.0196054		554.5	0.0287336
505	0.02821		505	0.0673		500	1.20058		500	0.02166		500	0.09538			555	-0.00094858		555	0.00121826		555	0.0111495		555	0.0247304		555	0.0251513
505.5	0.02694		505.5	0.06579		500.5	1.20056		500.5	0.01884		500.5	0.09348			555.5	0.00444155		555.5	0.00143841		555.5	0.011593		555.5	0.0307624		555.5	0.0216969
506	0.02725		506	0.06421		501	1.20055		501	0.01572		501	0.09109			556	0.00574515		556	0.00153642		556	0.010026		556	0.0419714		556	0.0186467
506.5	0.02643		506.5	0.06478		501.5	1.20056		501.5	0.01376		501.5	0.09056			556.5	-0.000287395		556.5	0.00141265		556.5	0.0106084		556.5	0.0547665		556.5	0.0163322
507	0.02636		507	0.06283		502	1.20046		502	0.01163		502	0.09026			557	0.00363952		557	0.00148533		557	0.0103509		557	0.0686265		557	0.0141564
507.5	0.02546		507.5	0.06244		502.5	1.20051		502.5	0.00998		502.5	0.08751			557.5	0.000972338		557.5	0.00142304		557.5	0.0100646		557.5	0.0839887		557.5	0.0130809
508	0.02556		508	0.06311		503	1.20059		503	0.0089		503	0.08663			558	0.00810534		558	0.00129752		558	0.0092037		558	0.0915262		558	0.0115158
508.5	0.02574		508.5	0.06146		503.5	1.20043		503.5	0.00804		503.5	0.08682			558.5	0.00497679		558.5	0.00111855		558.5	0.0100102		558.5	0.0966469		558.5	0.0102537
509	0.02446		509	0.05969		504	1.20055		504	0.00738		504	0.08433			559	0.0140713		559	0.000880275		559	0.00992861		559	0.104371		559	0.00904655
509.5	0.02524		509.5	0.05825		504.5	1.20056		504.5	0.00683		504.5	0.08116			559.5	0.00628733		559.5	0.000687829		559.5	0.00903379		559.5	0.123345		559.5	0.00848195
510	0.02519		510	0.05744		505	1.20053		505	0.00637		505	0.0788			560	0.0207884		560	0.000632017		560	0.00961341		560	0.178709		560	0.00773638
510.5	0.02426		510.5	0.05586		505.5	1.2005		505.5	0.00546		505.5	0.07855			560.5	0.016727		560.5	0.000682309		560.5	0.00887994		560.5	0.290263		560.5	0.0069782
511	0.02343		511	0.05551		506	1.20053		506	0.00513		506	0.0779			561	0.0189702		561	0.000513618		561	0.00874166		561	0.38372		561	0.00676058
511.5	0.02365		511.5	0.0561		506.5	1.20045		506.5	0.00468		506.5	0.07766			561.5	0.0259918		561.5	0.000537003		561.5	0.00865428		561.5	0.368382		561.5	0.0065116
512	0.02337		512	0.05437		507	1.20053		507	0.0048		507	0.07653			562	0.0439906		562	0.000539007		562	0.00801038		562	0.279601		562	0.00608143
512.5	0.02331		512.5	0.05239		507.5	1.2006		507.5	0.00416		507.5	0.07168			562.5	0.0584765		562.5	0.00036249		562.5	0.00904339		562.5	0.20197		562.5	0.0051319
513	0.02228		513	0.05184		508	1.2004		508	0.00386		508	0.07123			563	0.0734485		563	0.000657117		563	0.00845802		563	0.158705		563	0.00514525
513.5	0.02175		513.5	0.04962		508.5	1.20052		508.5	0.00376		508.5	0.06988			563.5	0.0991806		563.5	0.000534232		563.5	0.00804674		563.5	0.140896		563.5	0.00513455
514	0.02166		514	0.05129		509	1.20043		509	0.00366		509	0.07047			564	0.12549		564	0.000563635		564	0.00831335		564	0.140266		564	0.00512382
514.5	0.02192		514.5	0.05061		509.5	1.2004		509.5	0.00334		509.5	0.06742			564.5	0.158104		564.5	0.000406498		564.5	0.00809006		564.5	0.152288		564.5	0.00508867
515	0.02193		515	0.04955		510	1.20059		510	0.00333		510	0.06648			565	0.18179		565	0.000512844		565	0.00734221		565	0.164804		565	0.00480857
515.5	0.02161		515.5	0.04909		510.5	1.20047		510.5	0.00327		510.5	0.06627			565.5	0.225563		565.5	0.000553393		565.5	0.00825538		565.5	0.175304		565.5	0.00469662
516	0.02201		516	0.04915		511	1.20045		511	0.00308		511	0.06649			566	0.262469		566	0.000588678		566	0.00789634		566	0.175615		566	0.00447301
516.5	0.02138		516.5	0.04758		511.5	1.20039		511.5	0.0029		511.5	0.06399			566.5	0.285667		566.5	0.000629794		566.5	0.00726539		566.5	0.162303		566.5	0.00486615
517	0.02035		517	0.04638		512	1.20055		512	0.00284		512	0.06338			567	0.334379		567	0.000430693		567	0.00634893		567	0.140016		567	0.00460439
517.5	0.02133		517.5	0.04544		512.5	1.20047		512.5	0.00282		512.5	0.06264			567.5	0.365616		567.5	0.000578203		567.5	0.00837663		567.5	0.117255		567.5	0.00394842
518	0.02014		518	0.04627		513	1.20045		513	0.00246		513	0.06264			568	0.418564		568	0.000416917		568	0.00713176		568	0.0977349		568	0.00421903
518.5	0.02037		518.5	0.04381		513.5	1.20039		513.5	0.0027		513.5	0.06045			568.5	0.493603		568.5	0.000622006		568.5	0.00617494		568.5	0.0855188		568.5	0.00449165
519	0.01973		519	0.04368		514	1.20038		514	0.00261		514	0.05837			569	0.563972		569	0.000817256		569	0.00675505		569	0.0730472		569	0.00450816
519.5	0.01939		519.5	0.04172		514.5	1.20044		514.5	0.0027		514.5	0.05969			569.5	0.687644		569.5	0.000757618		569.5	0.00677766		569.5	0.0640823		569.5	0.00472706
520	0.02		520	0.04097		515	1.20038		515	0.00274		515	0.05671			570	0.761212		570	0.000789024		570	0.00652223		570	0.0542189		570	0.00440211
520.5	0.01995		520.5	0.04141		515.5	1.20048		515.5	0.00283		515.5	0.0567			570.5	0.833792		570.5	0.0007174		570.5	0.00645241		570.5	0.0452862		570.5	0.00522103
521	0.01953		521	0.03972		516	1.20054		516	0.00295		516	0.05437			571	0.897348		571	0.000921769		571	0.00601982		571	0.038481		571	0.00520257
521.5	0.01807		521.5	0.03955		516.5	1.20044		516.5	0.00299		516.5	0.05383			571.5	0.976142		571.5	0.000896385		571.5	0.00615675		571.5	0.0327216		571.5	0.00581917
522	0.01908		522	0.03938		517	1.20038		517	0.00298		517	0.05395			572	1		572	0.001074		572	0.00613005		572	0.0286249		572	0.00593176
522.5	0.01867		522.5	0.03887		517.5	1.20039		517.5	0.00263		517.5	0.05106			572.5	0.963808		572.5	0.00121804		572.5	0.0061389		572.5	0.0254245		572.5	0.00691166
523	0.01786		523	0.03849		518	1.20024		518	0.00319		518	0.05159			573	0.904998		573	0.00121694		573	0.00543155		573	0.023044		573	0.0063869
523.5	0.01807		523.5	0.03846		518.5	1.20051		518.5	0.0033		518.5	0.05147			573.5	0.781236		573.5	0.0014684		573.5	0.00522844		573.5	0.0211008		573.5	0.00676384
524	0.01838		524	0.0367		519	1.20058		519	0.00337		519	0.04803			574	0.645384		574	0.00171597		574	0.00557073		574	0.0196995		574	0.00756904
524.5	0.01741		524.5	0.0369		519.5	1.2004		519.5	0.00359		519.5	0.04772			574.5	0.556861		574.5	0.0021964		574.5	0.00584878		574.5	0.0179525		574.5	0.00910973
525	0.01767		525	0.03697		520	1.2004		520	0.0034		520	0.04898			575	0.4607		575	0.0024251		575	0.00519361		575	0.0173151		575	0.0108145
525.5	0.01662		525.5	0.03456		520.5	1.20043		520.5	0.00366		520.5	0.04628			575.5	0.402915		575.5	0.00287531		575.5	0.00555621		575.5	0.0165524		575.5	0.0126073
526	0.01661		526	0.03599		521	1.20051		521	0.00366		521	0.04689			576	0.335056		576	0.00290373		576	0.00509994		576	0.01597		576	0.0155956
526.5	0.01683		526.5	0.03424		521.5	1.2004		521.5	0.00405		521.5	0.04523			576.5	0.307198		576.5	0.0040861		576.5	0.00544791		576.5	0.0162137		576.5	0.0187526
527	0.01638		527	0.03262		522	1.20047		522	0.00414		522	0.04497			577	0.265675		577	0.00748457		577	0.00471086		577	0.0159003		577	0.025285
527.5	0.01633		527.5	0.03314		522.5	1.20052		522.5	0.00422		522.5	0.04365			577.5	0.238988		577.5	0.0127243		577.5	0.00538923		577.5	0.0167155		577.5	0.0306034
528	0.01662		528	0.03114		523	1.20052		523	0.00416		523	0.04301			578	0.238295		578	0.0185863		578	0.00474488		578	0.0179381		578	0.0428641
528.5	0.01623		528.5	0.03218		523.5	1.20037		523.5	0.00459		523.5	0.04219			578.5	0.253609		578.5	0.0234739		578.5	0.00523242		578.5	0.0191115		578.5	0.0605077
529	0.01586		529	0.03157		524	1.20051		524	0.00479		524	0.04175			579	0.291789		579	0.0231644		579	0.00456827		579	0.0214237		579	0.0995622
529.5	0.01675		529.5	0.03261		524.5	1.20058		524.5	0.0051		524.5	0.04102			579.5	0.317307		579.5	0.0209786		579.5	0.00445215		579.5	0.024856		579.5	0.153093
530	0.01673		530	0.03028		525	1.2007		525	0.00479		525	0.04025			580	0.343166		580	0.0157785		580	0.00486863		580	0.0294943		580	0.241412
530.5	0.01548		530.5	0.03059		525.5	1.20062		525.5	0.00534		525.5	0.03962			580.5	0.325867		580.5	0.0116569		580.5	0.00529138		580.5	0.0362019		580.5	0.323067
531	0.01538		531	0.03117		526	1.20065		526	0.00556		526	0.03809			581	0.283493		581	0.00959312		581	0.00524487		581	0.0456828		581	0.394985
531.5	0.01567		531.5	0.02976		526.5	1.20053		526.5	0.0056		526.5	0.03812			581.5	0.220869		581.5	0.0111124		581.5	0.00441588		581.5	0.0597326		581.5	0.42764
532	0.01576		532	0.0295		527	1.20048		527	0.00568		527	0.03895			582	0.155608		582	0.0140199		582	0.00522888		582	0.0804323		582	0.416356
532.5	0.01586		532.5	0.02968		527.5	1.20059		527.5	0.00573		527.5	0.0363			582.5	0.104338		582.5	0.0168297		582.5	0.00511279		582.5	0.106407		582.5	0.380229
533	0.01481		533	0.02942		528	1.20058		528	0.00592		528	0.03713			583	0.0831536		583	0.0210919		583	0.00518506		583	0.137254		583	0.326593
533.5	0.01503		533.5	0.02934		528.5	1.20036		528.5	0.00624		528.5	0.03528			583.5	0.0624339		583.5	0.0262533		583.5	0.00506921		583.5	0.166059		583.5	0.286397
534	0.01465		534	0.02738		529	1.20033		529	0.00606		529	0.03517			584	0.0459625		584	0.033347		584	0.0051901		584	0.183806		584	0.256437
534.5	0.01515		534.5	0.02828		529.5	1.20048		529.5	0.00623		529.5	0.03438			584.5	0.0451669		584.5	0.0471269		584.5	0.0040804		584.5	0.191243		584.5	0.239313
535	0.01484		535	0.02776		530	1.20042		530	0.00632		530	0.03345			585	0.0340503		585	0.0670232		585	0.00406303		585	0.188691		585	0.219695
535.5	0.01369		535.5	0.02607		530.5	1.20053		530.5	0.00651		530.5	0.03374			585.5	0.0308037		585.5	0.107315		585.5	0.00435795		585.5	0.177591		585.5	0.20604
536	0.01407		536	0.02698		531	1.2005		531	0.00635		531	0.03379			586	0.0244931		586	0.167328		586	0.00463851		586	0.163324		586	0.191545
536.5	0.01356		536.5	0.02661		531.5	1.20068		531.5	0.00697		531.5	0.03193			586.5	0.0232671		586.5	0.257559		586.5	0.00405263		586.5	0.15184		586.5	0.182272
537	0.0128		537	0.02519		532	1.20053		532	0.00752		532	0.03204			587	0.0181642		587	0.344234		587	0.00415993		587	0.14531		587	0.176137
537.5	0.01325		537.5	0.0252		532.5	1.20066		532.5	0.00849		532.5	0.03128			587.5	0.020944		587.5	0.427041		587.5	0.00385209		587.5	0.147286		587.5	0.16701
538	0.01256		538	0.02601		533	1.20057		533	0.00926		533	0.0301			588	0.0209851		588	0.464467		588	0.00374517		588	0.157049		588	0.160088
538.5	0.01154		538.5	0.02498		533.5	1.20071		533.5	0.01006		533.5	0.03093			588.5	0.0221668		588.5	0.45055		588.5	0.00361772		588.5	0.17371		588.5	0.153398
539	0.01236		539	0.02452		534	1.20059		534	0.01123		534	0.02901			589	0.019595		589	0.403518		589	0.00395266		589	0.193892		589	0.148304
539.5	0.01225		539.5	0.02433		534.5	1.20057		534.5	0.01393		534.5	0.02773			589.5	0.0150322		589.5	0.321858		589.5	0.00429392		589.5	0.210822		589.5	0.139509
540	0.01179		540	0.02313		535	1.20062		535	0.01645		535	0.02866			590	0.0125776		590	0.259779		590	0.00373247		590	0.223204		590	0.132322
540.5	0.01108		540.5	0.02301		535.5	1.20063		535.5	0.02002		535.5	0.0294			590.5	0.00843674		590.5	0.216441		590.5	0.00420408		590.5	0.226171		590.5	0.118534
541	0.01044		541	0.02389		536	1.20071		536	0.0237		536	0.02936			591	0.00542918		591	0.219509		591	0.00354054		591	0.220694		591	0.10082
541.5	0.01117		541.5	0.02382		536.5	1.2007		536.5	0.0313		536.5	0.02775			591.5	0.00690407		591.5	0.264047		591.5	0.00348259		591.5	0.219647		591.5	0.0829109
542	0.01069		542	0.02332		537	1.20081		537	0.04494		537	0.02659			592	0.00571361		592	0.349664		592	0.00358946		592	0.227415		592	0.0653303
542.5	0.01073		542.5	0.02229		537.5	1.20082		537.5	0.0681		537.5	0.02768			592.5	0.00451659		592.5	0.477445		592.5	0.00391559		592.5	0.264727		592.5	0.0493902
543	0.01032		543	0.02133		538	1.20076		538	0.11172		538	0.02632			593	0.00504776		593	0.602024		593	0.00374785		593	0.350464		593	0.0403894
543.5	0.0103		543.5	0.02198		538.5	1.20091		538.5	0.17274		538.5	0.02547			593.5	0.0047871		593.5	0.722831		593.5	0.00346401		593.5	0.488482		593.5	0.0343973
544	0.01023		544	0.02133		539	1.20078		539	0.27379		539	0.02434			594	0.00788185		594	0.782828		594	0.00330377		594	0.603833		594	0.0308479
544.5	0.00997		544.5	0.02172		539.5	1.20072		539.5	0.39243		539.5	0.02596			594.5	0.00629327		594.5	0.777124		594.5	0.00292511		594.5	0.594682		594.5	0.0266822
545	0.01047		545	0.01932		540	1.20059		540	0.54766		540	0.02575			595	0.00293444		595	0.705882		595	0.00312751		595	0.515446		595	0.0233583
545.5	0.01034		545.5	0.01948		540.5	1.2005		540.5	0.68876		540.5	0.02426			595.5	0.00477065		595.5	0.574307		595.5	0.00306347		595.5	0.449292		595.5	0.0212306
546	0.01036		546	0.02016		541	1.20062		541	0.82006		541	0.02575			596	-0.00101645		596	0.449171		596	0.00322452		596	0.415266		596	0.0188235
546.5	0.01036		546.5	0.01913		541.5	1.20061		541.5	0.93636		541.5	0.02549			596.5	0.00239667		596.5	0.314443		596.5	0.00277907		596.5	0.402809		596.5	0.0162268
547	0.01006		547	0.01924		542	1.20052		542	0.99153		542	0.02411			597	0.000331605		597	0.222544		597	0.00342329		597	0.399599		597	0.015309
547.5	0.01003		547.5	0.01963		542.5	1.20043		542.5	1		542.5	0.02462			597.5	-0.000345398		597.5	0.149377		597.5	0.00289682		597.5	0.405466		597.5	0.0137813
548	0.01013		548	0.01765		543	1.20046		543	0.94645		543	0.02376			598	-0.00453236		598	0.109274		598	0.00248673		598	0.422095		598	0.011833
548.5	0.01116		548.5	0.01959		543.5	1.20041		543.5	0.87278		543.5	0.02269			598.5	-0.00977066		598.5	0.0760941		598.5	0.00295987		598.5	0.452117		598.5	0.0116993
549	0.01125		549	0.01941		544	1.20043		544	0.76657		544	0.02136			599	-0.00625892		599	0.0596387		599	0.002876		599	0.500218		599	0.0103447
549.5	0.01172		549.5	0.01722		544.5	1.2004		544.5	0.68923		544.5	0.02188			599.5	-0.00573483		599.5	0.0471358		599.5	0.00288715		599.5	0.56385		599.5	0.00987001
550	0.01347		550	0.01925		545	1.20034		545	0.64513		545	0.02218			600	-0.00502469		600	0.0395048		600	0.00250553		600	0.637991		600	0.00875259
550.5	0.01406		550.5	0.01767		545.5	1.20037		545.5	0.63871		545.5	0.02056			600.5	-0.00411177		600.5	0.0322241		600.5	0		600.5	0.707715		600.5	0.00839988
551	0.0172		551	0.01805		546	1.20032		546	0.64561		546	0.02107			601	-0.00985037		601	0.0277241		601	0		601	0.771605		601	0.00787471
551.5	0.01778		551.5	0.0172		546.5	1.20048		546.5	0.64222		546.5	0.0209			601.5	-0.00659686		601.5	0.0239341		601.5	0		601.5	0.829043		601.5	0.0066159
552	0.01925		552	0.01727		547	1.20038		547	0.62559		547	0.01937			602	-0.000222481		602	0.0227048		602	0		602	0.876722		602	0.00616703
552.5	0.02157		552.5	0.01655		547.5	1.20035		547.5	0.57682		547.5	0.02089			602.5	-0.00328306		602.5	0.0205061		602.5	0		602.5	0.917563		602.5	0.00519081
553	0.0237		553	0.01618		548	1.2004		548	0.52031		548	0.01964			603	-0.00417162		603	0.0198414		603	0		603	0.952366		603	0.00475562
553.5	0.02551		553.5	0.01711		548.5	1.20049		548.5	0.44904		548.5	0.01953			603.5	-0.0045167		603.5	0.0188581		603.5	0		603.5	0.981439		603.5	0.00459691
554	0.02488		554	0.01573		549	1.20035		549	0.38346		549	0.01877			604	-0.00190278		604	0.0192408		604	0		604	1		604	0.00396401
554.5	0.02745		554.5	0.01542		549.5	1.20036		549.5	0.31272		549.5	0.01832			604.5	-0.00168556		604.5	0.0208444		604.5	0		604.5	0.967771		604.5	0.00344165
555	0.03205		555	0.0151		550	1.20036		550	0.24007		550	0.01737			605	-0.00128187		605	0.0203352		605	0		605	0.905387		605	0.00358414
555.5	0.03751		555.5	0.01592		550.5	1.20047		550.5	0.18361		550.5	0.01764			605.5	-0.00388341		605.5	0.0225459		605.5	0		605.5	0.837502		605.5	0.00347584
556	0.0477		556	0.01597		551	1.20045		551	0.13267		551	0.01648			606	-0.00349186		606	0.0245733		606	0		606	0.780958		606	0.00330728
556.2	0.05181		556.5	0.01462		551.5	1.20036		551.5	0.10188		551.5	0.01694			606.5	-0.00879801		606.5	0.0272958		606.5	0		606.5	0.747383		606.5	0.00325606
556.4	0.0572		557	0.01518		552	1.20046		552	0.0798		552	0.01661			607	-0.00671906		607	0.0285984		607	0		607	0.692359		607	0.00335816
556.6	0.06159		557.5	0.01449		552.5	1.20046		552.5	0.06077		552.5	0.01657			607.5	-0.00136257		607.5	0.0322528		607.5	0		607.5	0.604978		607.5	0.00335827
556.8	0.06678		558	0.01567		553	1.20049		553	0.05153		553	0.01601			608	0.000957758		608	0.0382955		608	0		608	0.486206		608	0.00349655
557	0.07208		558.5	0.01489		553.5	1.2009		553.5	0.04107		553.5	0.01599			608.5	-0.00736669		608.5	0.0440105		608.5	0		608.5	0.377328		608.5	0.00352349
557.2	0.07875		559	0.01647		554	1.20099		554	0.03492		554	0.0149			609	-0.00194888		609	0.0509813		609	0		609	0.289624		609	0.00357692
557.4	0.08327		559.5	0.01481		554.5	1.20117		554.5	0.0293		554.5	0.01512			609.5	-0.00470968		609.5	0.0600581		609.5	0		609.5	0.225558		609.5	0.00374497
557.6	0.08907		560	0.01743		555	1.2011		555	0.02567		555	0.01523			610	-0.00415955		610	0.0711319		610	0		610	0.181356		610	0.00437334
557.8	0.091		560.5	0.01649		555.5	1.2013		555.5	0.02216		555.5	0.01585			610.5	-0.0020329		610.5	0.0826677		610.5	0		610.5	0.150938		610.5	0.00420982
558	0.09309		561	0.01677		556	1.20139		556	0.01906		556	0.01372			611	-0.00188297		611	0.105494		611	0		611	0.125847		611	0.00493553
558.2	0.09566		561.5	0.01798		556.5	1.20128		556.5	0.01671		556.5	0.01453			611.5	0.00186028		611.5	0.133978		611.5	0		611.5	0.108516		611.5	0.00478229
558.4	0.09683		562	0.02131		557	1.20134		557	0.0145		557	0.01419			612	-0.00256446		612	0.192188		612	0		612	0.0934806		612	0.00563579
558.6	0.09874		562.5	0.02397		557.5	1.20129		557.5	0.01341		557.5	0.01381			612.5	-0.000464437		612.5	0.291312		612.5	0		612.5	0.080993		612.5	0.00615449
558.8	0.09999		563	0.02674		558	1.20118		558	0.01182		558	0.01264			613	-0.00033661		613	0.428325		613	0		613	0.0692275		613	0.00810738
559	0.10489		563.5	0.03159		558.5	1.20102		558.5	0.01053		558.5	0.01376			613.5	0.0033709		613.5	0.630807		613.5	0		613.5	0.0586912		613.5	0.0107309
559.2	0.10781		564	0.03657		559	1.2008		559	0.0093		559	0.01366			614	-0.00195612		614	0.815961		614	0		614	0.0504322		614	0.0130703
559.4	0.11708		564.5	0.04278		559.5	1.20063		559.5	0.00873		559.5	0.01244			614.5	0.00488816		614.5	0.96664		614.5	0		614.5	0.0451597		614.5	0.0171649
559.6	0.12773		565	0.04728		560	1.20058		560	0.00797		560	0.01325			615	-0.00125695		615	1		615	0		615	0.0395116		615	0.0210258
559.8	0.14999		565.5	0.05569		560.5	1.20062		560.5	0.00719		560.5	0.01225			615.5	0.00136171		615.5	0.916328		615.5	0		615.5	0.0350737		615.5	0.0269713
560	0.17358		566	0.06278		561	1.20047		561	0.00697		561	0.01207			616	0.00309734		616	0.76461		616	0		616	0.0314596		616	0.0340146
560.2	0.21195		566.5	0.06722		561.5	1.20049		561.5	0.00672		561.5	0.01196			616.5	0.00154712		616.5	0.569343		616.5	0		616.5	0.0277235		616.5	0.0461709
560.4	0.25492		567	0.07664		562	1.20049		562	0.00628		562	0.01108			617	5.24115e-05		617	0.427706		617	0		617	0.0255944		617	0.0599039
560.6	0.2987		567.5	0.08268		562.5	1.20033		562.5	0.00531		562.5	0.01252			617.5	0.0019922		617.5	0.319087		617.5	0		617.5	0.0229093		617.5	0.0838185
560.8	0.33911		568	0.09296		563	1.2006		563	0.00533		563	0.01172			618	0.000634863		618	0.266248		618	0		618	0.0201109		618	0.113098
561	0.36348		568.5	0.10757		563.5	1.20049		563.5	0.00532		563.5	0.01116			618.5	0.00317993		618.5	0.24321		618.5	0		618.5	0.0189631		618.5	0.140106
561.2	0.37138		569	0.1213		564	1.20052		564	0.00531		564	0.01154			619	3.91319e-05		619	0.233479		619	0		619	0.0164367		619	0.16936
561.4	0.35839		569.5	0.14548		564.5	1.20037		564.5	0.00528		564.5	0.01124			619.5	0.00323425		619.5	0.214669		619.5	0		619.5	0.0156898		619.5	0.185779
561.6	0.3406		570	0.1599		565	1.20047		565	0.005		565	0.01021			620	0.00315364		620	0.19377		620	0		620	0.0150516		620	0.192886
561.8	0.30552		570.5	0.17416		565.5	1.20051		565.5	0.00488		565.5	0.01149			620.5	0.00236818		620.5	0.170738		620.5	0		620.5	0.0141801		620.5	0.187935
562	0.26737		571	0.18667		566	1.20054		566	0.00466		566	0.011			621	-0.000365415		621	0.145723		621	0		621	0.0136906		621	0.172739
562.2	0.23681		571.5	0.20219		566.5	1.20058		566.5	0.00507		566.5	0.01013			621.5	0.00390769		621.5	0.125512		621.5	0		621.5	0.0126216		621.5	0.159243
562.4	0.20677		572	0.20696		567	1.2004		567	0.0048		567	0.00886			622	0.00203373		622	0.111878		622	0		622	0.0131425		622	0.143464
562.6	0.18415		572.5	0.19995		567.5	1.20053		567.5	0.00412		567.5	0.0117			622.5	-0.0003916		622.5	0.101547		622.5	0		622.5	0.0118956		622.5	0.124873
562.8	0.16712		573	0.18847		568	1.20038		568	0.00441		568	0.00997			623	-0.000694953		623	0.0964505		623	0		623	0.0116624		623	0.103673
563	0.15534		573.5	0.16419		568.5	1.20057		568.5	0.0047		568.5	0.00864			623.5	5.77183e-05		623.5	0.0875612		623.5	0		623.5	0.0122118		623.5	0.0758603
563.2	0.14664		574	0.13748		569	1.20076		569	0.00472		569	0.00946			624	-0.00396062		624	0.0846027		624	0		624	0.0122458		624	0.0544348
563.4	0.14108		574.5	0.12007		569.5	1.2007		569.5	0.00495		569.5	0.0095			624.5	0.000617903		624.5	0.0799062		624.5	0		624.5	0.0122068		624.5	0.0333119
563.6	0.13658		575	0.10111		570	1.20073		570	0.00461		570	0.00915			625	0.000784464		625	0.0757441		625	0		625	0.0122649		625	0.0210469
563.8	0.13681		575.5	0.08971		570.5	1.20067		570.5	0.00548		570.5	0.00906			625.5	-0.000581984		625.5	0.0719597		625.5	0		625.5	0.0132045		625.5	0.0154098
564	0.13827		576	0.0763		571	1.20086		571	0.00546		571	0.00846			626	0.0018265		626	0.0677766		626	0		626	0.0140362		626	0.0123875
564.2	0.14234		576.5	0.07078		571.5	1.20083		571.5	0.00611		571.5	0.00866			626.5	0.00489747		626.5	0.0621039		626.5	0		626.5	0.014025		626.5	0.0104443
564.4	0.14693		577	0.06255		572	1.201		572	0.00624		572	0.00863			627	0.00202755		627	0.0571706		627	0		627	0.0153862		627	0.0104461
564.6	0.15208		577.5	0.05724		572.5	1.20113		572.5	0.00728		572.5	0.00865			627.5	-0.000173492		627.5	0.0536705		627.5	0		627.5	0.0173391		627.5	0.00976935
564.8	0.15765		578	0.05709		573	1.20113		573	0.00673		573	0.00766			628	-0.000476134		628	0.0510543		628	0		628	0.0190284		628	0.00910576
565	0.16122		578.5	0.06011		573.5	1.20137		573.5	0.00713		573.5	0.00738			628.5	0.00150213		628.5	0.046261		628.5	0		628.5	0.022248		628.5	0.00787727
565.2	0.169		579	0.06769		574	1.2016		574	0.00799		574	0.00787			629	0.00360636		629	0.0438111		629	0		629	0.0260309		629	0.00763217
565.4	0.17014		579.5	0.07276		574.5	1.20205		574.5	0.00962		574.5	0.00827			629.5	0.00449575		629.5	0.0383901		629.5	0		629.5	0.0296057		629.5	0.00732867
565.6	0.17198		580	0.07791		575	1.20227		575	0.01143		575	0.00735			630	0.00116438		630	0.0362678		630	0		630	0.0351562		630	0.00644262
565.8	0.17234		580.5	0.07447		575.5	1.20269		575.5	0.01334		575.5	0.00787			630.5	0.00477817		630.5	0.0318714		630.5	0		630.5	0.0404817		630.5	0.00581095
566	0.17142		581	0.06602		576	1.20272		576	0.01652		576	0.00723			631	0.00541181		631	0.0309848		631	0		631	0.0478538		631	0.00526156
566.2	0.16616		581.5	0.05352		576.5	1.20383		576.5	0.01988		576.5	0.00773			631.5	-0.000536133		631.5	0.0294435		631.5	0		631.5	0.0527482		631.5	0.00545359
566.4	0.16238		582	0.04047		577	1.20702		577	0.02683		577	0.00669			632	0.000573228		632	0.0273173		632	0		632	0.0576827		632	0.00463261
566.6	0.15571		582.5	0.03019		577.5	1.21194		577.5	0.0325		577.5	0.00766			632.5	0.00348962		632.5	0.0241392		632.5	0		632.5	0.0596539		632.5	0.00421455
566.8	0.14657		583	0.02592		578	1.21746		578	0.04555		578	0.00675			633	0.00101966		633	0.0216807		633	0		633	0.0610379		633	0.00413786
567	0.13824		583.5	0.02174		578.5	1.22207		578.5	0.06436		578.5	0.00745			633.5	-0.00200368		633.5	0.0186136		633.5	0		633.5	0.0627689		633.5	0.00447903
567.2	0.12999		584	0.0184		579	1.2218		579	0.10599		579	0.00651			634	0.00330355		634	0.016678		634	0		634	0.0651854		634	0.00377081
567.4	0.12122		584.5	0.0182		579.5	1.21976		579.5	0.16312		579.5	0.00635			634.5	-0.000271855		634.5	0.0154288		634.5	0		634.5	0.0675932		634.5	0.00436173
567.6	0.1127		585	0.01593		580	1.21487		580	0.25745		580	0.00695			635	0.00405876		635	0.0135212		635	0		635	0.0766774		635	0.00453339
567.8	0.10508		585.5	0.01523		580.5	1.211		580.5	0.34483		580.5	0.00756			635.5	-0.00623016		635.5	0.014312		635.5	0		635.5	0.0881787		635.5	0.00367973
568	0.09868		586	0.01392		581	1.20906		581	0.42196		581	0.0075			636	0.00161475		636	0.0136283		636	0		636	0.104569		636	0.00384898
568.2	0.09315		586.5	0.01363		581.5	1.2105		581.5	0.45723		581.5	0.00632			636.5	-0.00098055		636.5	0.0130773		636.5	0		636.5	0.123285		636.5	0.00405692
568.4	0.08992		587	0.01256		582	1.21326		582	0.44555		582	0.00749			637	-0.00306303		637	0.0133872		637	0		637	0.146909		637	0.00373124
568.6	0.08453		587.5	0.01308		582.5	1.21593		582.5	0.40724		582.5	0.00733			637.5	-0.00846131		637.5	0.01296		637.5	0		637.5	0.169897		637.5	0.00354843
568.8	0.08164		588	0.01304		583	1.21999		583	0.35009		583	0.00744			638	-0.00150119		638	0.0131288		638	0		638	0.188992		638	0.0039195
569	0.07551		588.5	0.01323		583.5	1.2249		583.5	0.30727		583.5	0.00728			638.5	0		638.5	0.0137492		638.5	0		638.5	0.194809		638.5	0.0041838
569.2	0.07373		589	0.01267		584	1.23165		584	0.27536		584	0.00746			639	-0.00267315		639	0.0125586		639	0		639	0.193267		639	0.00423872
569.4	0.06776		589.5	0.0117		584.5	1.24477		584.5	0.25719		584.5	0.00587			639.5	0.00365031		639.5	0.0122391		639.5	0		639.5	0.186824		639.5	0.0050397
569.6	0.06638		590	0.01115		585	1.26373		585	0.23631		585	0.00585			640	-0.00357003		640	0.0113647		640	0		640	0.178081		640	0.00454195
569.8	0.06213		590.5	0.01027		585.5	1.30213		585.5	0.22181		585.5	0.00628			640.5	-0.00429987		640.5	0.0119614		640.5	0		640.5	0.171244		640.5	0.00535931
570	0.05777		591	0.00961		586	1.35937		586	0.20639		586	0.00669			641	-0.00274739		641	0.0126492		641	0		641	0.176206		641	0.0062283
570.2	0.05408		591.5	0.00985		586.5	1.44552		586.5	0.19656		586.5	0.00585			641.5	-0.00461387		641.5	0.0122444		641.5	0		641.5	0.192344		641.5	0.00622548
570.4	0.05102		592	0.00956		587	1.52843		587	0.19011		587	0.00601			642	-0.000661188		642	0.0118689		642	0		642	0.214838		642	0.00698413
570.6	0.04765		592.5	0.00926		587.5	1.60778		587.5	0.18041		587.5	0.00557			642.5	-0.000778571		642.5	0.0134319		642.5	0		642.5	0.249634		642.5	0.00914468
570.8	0.04432		593	0.00932		588	1.6439		588	0.17308		588	0.00542			643	-0.00387345		643	0.0139743		643	0		643	0.28004		643	0.00945933
571	0.04289		593.5	0.00921		588.5	1.63096		588.5	0.16599		588.5	0.00524			643.5	-0.00370936		643.5	0.014453		643.5	0		643.5	0.29915		643.5	0.0110841
571.2	0.04054		594	0.00978		589	1.5863		589	0.16061		589	0.00573			644	-0.0108098		644	0.016028		644	0		644	0.309716		644	0.0134548
571.4	0.03813		594.5	0.0094		589.5	1.50839		589.5	0.15122		589.5	0.00623			644.5	-0.000916001		644.5	0.0179255		644.5	0		644.5	0.311407		644.5	0.0140465
571.6	0.03671		595	0.00865		590	1.44912		590	0.14355		590	0.00542			645	-0.00502396		645	0.0210241		645	0		645	0.298976		645	0.0156139
571.8	0.03523		595.5	0.00897		590.5	1.40773		590.5	0.1287		590.5	0.00611			645.5	-0.00721219		645.5	0.0279068		645.5	0		645.5	0.296853		645.5	0.0177491
572	0.0335		596	0.00772		591	1.41086		591	0.10956		591	0.00515			646	-0.00286917		646	0.0443796		646	0		646	0.290427		646	0.01651
572.2	0.03269		596.5	0.00835		591.5	1.45386		591.5	0.09017		591.5	0.00507			646.5	-0.00714851		646.5	0.0704211		646.5	0		646.5	0.28628		646.5	0.0179286
572.4	0.03115		597	0.00786		592	1.53645		592	0.07111		592	0.00523			647	-0.00320136		647	0.10561		647	0		647	0.287262		647	0.0177135
572.6	0.02972		597.5	0.00766		592.5	1.65979		592.5	0.05381		592.5	0.00571			647.5	-0.00690169		647.5	0.132527		647.5	0		647.5	0.285913		647.5	0.0181886
572.8	0.02854		598	0.00672		593	1.77986		593	0.04404		593	0.00547			648	-0.00516611		648	0.137825		648	0		648	0.285837		648	0.0182498
573	0.02813		598.5	0.00558		593.5	1.89762		593.5	0.03754		593.5	0.00506			648.5	-0.00447659		648.5	0.126138		648.5	0		648.5	0.298077		648.5	0.020937
573.2	0.02705		599	0.00622		594	1.95406		594	0.03369		594	0.00483			649	-0.00438874		649	0.0993335		649	0		649	0.314958		649	0.0216977
573.4	0.02654		599.5	0.00625		594.5	1.94924		594.5	0.02917		594.5	0.00428			649.5	-0.00551561		649.5	0.0726517		649.5	0		649.5	0.335904		649.5	0.0222787
573.6	0.02595		600	0.00632		595	1.88269		595	0.02555		595	0.00458			650	-0.00522066		650	0.048671		650	0		650	0.354589		650	0.0203339
573.8	0.02518		600.5	0.00643		595.5	1.75409		595.5	0.02325		595.5	0.00449			650.5	-0.00339179		650.5	0.041178		650.5	0		650.5	0.364419		650.5	0.0172395
574	0.02487		601	0.00516		596	1.63512		596	0.02063		596	0.00473			651	-0.00291732		651	0.038985		651	0		651	0.361342		651	0.0142951
574.2	0.02429		601.5	0.00575		596.5	1.50486		596.5	0.0178		596.5	0.00408			651.5	-0.00297217		651.5	0.0395605		651.5	0		651.5	0.34689		651.5	0.0126722
574.4	0.02316		602	0.00698		597	1.41594		597	0.0168		597	0.00503			652	-0.00419594		652	0.0390528		652	0		652	0.332524		652	0.009496
574.6	0.02316		602.5	0.00627		597.5	1.34507		597.5	0.01514		597.5	0.00426			652.5	-0.00371738		652.5	0.036514		652.5	0		652.5	0.309888		652.5	0.00843365
574.8	0.02273		603	0.006		598	1.30621		598	0.01301		598	0.00366			653	-0.00459646		653	0.0307066		653	0		653	0.28968		653	0.00642641
575	0.0225		603.5	0.00584		598.5	1.27402		598.5	0.01287		598.5	0.00436			653.5	-0.00445263		653.5	0.0255817		653.5	0		653.5	0.262971		653.5	0.00595641
575.2	0.02289		604	0.0063		599	1.25806		599	0.01139		599	0.00424			654	-0.00330992		654	0.0201648		654	0		654	0.242705		654	0.00496795
575.4	0.02227		604.5	0.00626		599.5	1.24593		599.5	0.01088		599.5	0.00426			654.5	-0.00222102		654.5	0.0169977		654.5	0		654.5	0.233345		654.5	0.00493921
575.6	0.02119		605	0.00625		600	1.23853		600	0.00966		600	0.0037			655	-0.00650223		655	0.016014		655	0		655	0.226311		655	0.00413271
575.8	0.0212		605.5	0.00563		600.5	1.23145		600.5	0.00927						655.5	-0.00520554		655.5	0.0144556		655.5	0		655.5	0.212993		655.5	0.0043931
576	0.02113		606	0.00562		601	1.22708		601	0.0087						656	-0.00231613		656	0.0136718		656	0		656	0.195584		656	0.00400026
576.2	0.0212		606.5	0.00443		601.5	1.2234		601.5	0.00732						656.5	-0.00240684		656.5	0.0127842		656.5	0		656.5	0.169775		656.5	0.00338334
576.4	0.0216		607	0.00477		602	1.22222		602	0.00683						657	-0.00321679		657	0.0127163		657	0		657	0.140887		657	0.00308651
576.6	0.02101		607.5	0.0058		602.5	1.22008		602.5	0.00575						657.5	-0.00332055		657.5	0.0117696		657.5	0		657.5	0.111449		657.5	0.00319677
576.8	0.02069		608	0.0062		603	1.21945		603	0.00527						658	-0.00210609		658	0.0107074		658	0		658	0.0901872		658	0.00290239
577	0.02095		608.5	0.00437		603.5	1.2185		603.5	0.0051						658.5	-0.00554512		658.5	0.0114129		658.5	0		658.5	0.0745851		658.5	0.00246072
577.2	0.02129		609	0.00542		604	1.21889		604	0.0044						659	-0.00130037		659	0.0109213		659	0		659	0.060524		659	0.00243809
577.4	0.02182		609.5	0.00475		604.5	1.22048		604.5	0.00383						659.5	-0.00409084		659.5	0.0110872		659.5	0		659.5	0.0530906		659.5	0.00320103
577.6	0.02155		610	0.00478		605	1.22		605	0.00399						660	-0.00105725		660	0.0109991		660	0		660	0.0449615		660	0.002733
577.8	0.02199		610.5	0.00514		605.5	1.22219		605.5	0.00387						660.5	0		660.5	0.00995135		660.5	0		660.5	0.0398586		660.5	0.00392078
578	0.0228		611	0.00509		606	1.2242		606	0.00369						661	0		661	0.0100881		661	0		661	0.034305		661	0.00445613
578.2	0.02394		611.5	0.00579		606.5	1.22691		606.5	0.00363						661.5	0		661.5	0.0097348		661.5	0		661.5	0.0306789		661.5	0.00503309
578.4	0.02327		612	0.00478		607	1.22822		607	0.00375						662	0		662	0.00940947		662	0		662	0.0280195		662	0.00598811
578.6	0.02449		612.5	0.00514		607.5	1.23185		607.5	0.00375						662.5	0		662.5	0.00890123		662.5	0		662.5	0.0254372		662.5	0.00806368
578.8	0.02493		613	0.00509		608	1.23784		608	0.00391						663	0		663	0.00947256		663	0		663	0.0227492		663	0.00868699
579	0.02604		613.5	0.00579		608.5	1.24353		608.5	0.00394						663.5	0		663.5	0.00886153		663.5	0		663.5	0.0204899		663.5	0.0109363
579.2	0.02747		614	0.0046		609	1.25046		609	0.00401						664	0		664	0.00846248		664	0		664	0.0176865		664	0.0112602
579.4	0.02857		614.5	0.00596		609.5	1.2595		609.5	0.0042						664.5	0		664.5	0.00948768		664.5	0		664.5	0.0164466		664.5	0.011959
579.6	0.02999		615	0.00459		610	1.27052		610	0.00491						665	0		665	0.00924522		665	0		665	0.0139876		665	0.0127992
579.8	0.0314		615.5	0.00508		610.5	1.28203		610.5	0.00473						665.5	0		665.5	0.0110157		665.5	0		665.5	0.0131211		665.5	0.0134776
580	0.03368		616	0.00537		611	1.30477		611	0.00554						666	0		666	0.0108069		666	0		666	0.0123743		666	0.0128126
580.2	0.03632		616.5	0.00498		611.5	1.33316		611.5	0.00538						666.5	0		666.5	0.0120954		666.5	0		666.5	0.0106784		666.5	0.011122
580.4	0.03836		617	0.0046		612	1.39117		612	0.00634						667	0		667	0.0132796		667	0		667	0.0104933		667	0.00954723
580.6	0.04178		617.5	0.00494		612.5	1.49001		612.5	0.00693						667.5	0		667.5	0.0152189		667.5	0		667.5	0.00936879		667.5	0.00909912
580.8	0.04596		618	0.00459		613	1.62676		613	0.00914						668	0		668	0.0168195		668	0		668	0.0089717		668	0.00814556
581	0.04913		618.5	0.00508		613.5	1.82999		613.5	0.0121						668.5	0		668.5	0.0196047		668.5	0		668.5	0.00750104		668.5	0.00776976
581.2	0.05346		619	0.00435		614	2.01534		614	0.01476						669	0		669	0.0218559		669	0		669	0.00775359		669	0.00762506
581.4	0.05865		619.5	0.00498		614.5	2.16419		614.5	0.01939						669.5	0		669.5	0.0222977		669.5	0		669.5	0.00745816		669.5	0.00839016
581.6	0.06654		620	0.00491		615	2.2		615	0.02378						670	0		670	0.0231951		670	0		670	0.00650293		670	0.0087942
581.8	0.07445		620.5	0.00469		615.5	2.11723		615.5	0.03052						670.5	0		670.5	0.0251381		670.5	0		670.5	0.00630829		670.5	0.00951793
582	0.08247		621	0.00407		616	1.96423		616	0.03853						671	0		671	0.02603		671	0		671	0.00587914		671	0.00857786
582.2	0.09154		621.5	0.00494		616.5	1.76948		616.5	0.05234						671.5	0		671.5	0.0258783		671.5	0		671.5	0.00589732		671.5	0.0084329
582.4	0.10273		622	0.0045		617	1.62892		617	0.06796						672	0		672	0.0261063		672	0		672	0.00522113		672	0.00799668
582.6	0.11217		622.5	0.00394		617.5	1.52025		617.5	0.09517						672.5	0		672.5	0.0264533		672.5	0		672.5	0.00524428		672.5	0.00649578
582.8	0.12598		623	0.00384		618	1.46744		618	0.12851						673	0		673	0.0260389		673	0		673	0.00533042		673	0.00662376
583	0.13716		623.5	0.00398		618.5	1.4445		618.5	0.15933						673.5	0		673.5	0.0261896		673.5	0		673.5	0.00489009		673.5	0.00628452
583.2	0.14918		624	0.00309		619	1.4349		619	0.19276						674	0		674	0.026816		674	0		674	0.00457628		674	0.00592948
583.4	0.16035		624.5	0.00405		619.5	1.41615		619.5	0.21161						674.5	0		674.5	0.0248933		674.5	0		674.5	0.00440219		674.5	0.00714252
583.6	0.16955		625	0.00406		620	1.39527		620	0.21989						675	0		675	0.0249636		675	0		675	0.00449768		675	0.0100201
583.8	0.17399		625.5	0.00375		620.5	1.37219		620.5	0.21442						675.5	0		675.5	0.0231363		675.5	0		675.5	0.00444502		675.5	0.0120451
584	0.18214		626	0.00426		621	1.34708		621	0.19724						676	0		676	0.0231635		676	0		676	0.00434761		676	0.0154305
584.2	0.18529		626.5	0.0049		621.5	1.32679		621.5	0.18197						676.5	0		676.5	0.0224817		676.5	0		676.5	0.00435335		676.5	0.0175332
584.4	0.18806		627	0.00428		622	1.31311		622	0.16407						677	0		677	0.0228697		677	0		677	0.00445754		677	0.0184739
584.6	0.19077		627.5	0.0038		622.5	1.30274		622.5	0.14293						677.5	0		677.5	0.0227483		677.5	0		677.5	0.00405176		677.5	0.0173879
584.8	0.18866		628	0.00373		623	1.29767		623	0.11876						678	0		678	0.02383		678	0		678	0.00458504		678	0.0162044
585	0.18705		628.5	0.00415		623.5	1.28874		623.5	0.08697						678.5	0		678.5	0.0269961		678.5	0		678.5	0.00363943		678.5	0.0124226
585.2	0.18309		629	0.00461		624	1.28581		624	0.06246						679	0		679	0.0268207		679	0		679	0.00363228		679	0.00977731
585.4	0.17918		629.5	0.0048		624.5	1.28111		624.5	0.03825						679.5	0		679.5	0.0280796		679.5	0		679.5	0.00405321		679.5	0.00740117
585.6	0.17368		630	0.00408		625	1.27694		625	0.02419						680	0		680	0.0308981		680	0		680	0.00432203		680	0.00485563
585.8	0.16746		630.5	0.00487		625.5	1.27316		625.5	0.01772						680.5	0		680.5	0.0321201		680.5	0		680.5	0.00418083		680.5	0.00432811
586	0.16272		631	0.00501		626	1.26896		626	0.01426						681	0		681	0.0364291		681	0		681	0.00416441		681	0.00324239
586.2	0.15927		631.5	0.00373		626.5	1.26324		626.5	0.01203						681.5	0		681.5	0.0404735		681.5	0		681.5	0.00437476		681.5	0.00276389
586.4	0.15288		632	0.00398		627	1.25826		627	0.01204						682	0		682	0.0464735		682	0		682	0.00486913		682	0.00257557
586.6	0.1505		632.5	0.00462		627.5	1.25474		627.5	0.01127						682.5	0		682.5	0.0519139		682.5	0		682.5	0.00458144		682.5	0.00216717
586.8	0.14739		633	0.0041		628	1.25211		628	0.01051						683	0		683	0.0611364		683	0		683	0.00493298		683	0.00206813
587	0.14544		633.5	0.00345		628.5	1.24726		628.5	0.0091						683.5	0		683.5	0.0740411		683.5	0		683.5	0.00525297		683.5	0.00179493
587.2	0.14648		634	0.00461		629	1.24479		629	0.00883						684	0		684	0.0904549		684	0		684	0.00599774		684	0.00193044
587.4	0.14708		634.5	0.00384		629.5	1.23928		629.5	0.00848						684.5	0		684.5	0.12951		684.5	0		684.5	0.00634305		684.5	0.00181288
587.6	0.14779		635	0.0048		630	1.23714		630	0.00746						685	0		685	0.192197		685	0		685	0.00675862		685	0.00180604
587.8	0.15343		635.5	0.00256		630.5	1.23266		630.5	0.00674						685.5	0		685.5	0.277593		685.5	0		685.5	0.00778796		685.5	0.00168743
588	0.15698		636	0.00428		631	1.23178		631	0.0061						686	0		686	0.400385		686	0		686	0.00810912		686	0.00208464
588.2	0.16288		636.5	0.00372		631.5	1.23022		631.5	0.00633						686.5	0		686.5	0.520029		686.5	0		686.5	0.00957733		686.5	0.00152754
588.4	0.1694		637	0.00328		632	1.22806		632	0.00538						687	0		687	0.598253		687	0		687	0.0106376		687	0.00143809
588.6	0.17708		637.5	0.0021		632.5	1.22482		632.5	0.0049						687.5	0		687.5	0.637091		687.5	0		687.5	0.0118154		687.5	0.00157773
588.8	0.18387		638	0.00363		633	1.22231		633	0.00482						688	0		688	0.627907		688	0		688	0.0127625		688	0.000958663
589	0.19295		638.5	0.00396		633.5	1.21917		633.5	0.00522						688.5	0		688.5	0.601307		688.5	0		688.5	0.0129952		688.5	0.00142965
589.2	0.19994		639	0.00338		634	1.21719		634	0.0044						689	0		689	0.587808		689	0		689	0.0136762		689	0.00132091
589.4	0.20558		639.5	0.00477		634.5	1.21591		634.5	0.00509						689.5	0		689.5	0.626541		689.5	0		689.5	0.0133939		689.5	0.00166499
589.6	0.21348		640	0.00318		635	1.21396		635	0.00529						690	0		690	0.691304		690	0		690	0.0142799		690	0.00111653
589.8	0.21884		640.5	0.00302		635.5	1.21478		635.5	0.0043						690.5	0		690.5	0.747285		690.5	0		690.5	0.0150375		690.5	0.00149763
590	0.22171		641	0.00336		636	1.21409		636	0.0045						691	0		691	0.785818		691	0		691	0.0158816		691	0.000975907
590.2	0.22378		641.5	0.00295		636.5	1.21353		636.5	0.00475						691.5	0		691.5	0.737527		691.5	0		691.5	0.017189		691.5	0.00122299
590.4	0.22576		642	0.00381		637	1.21386		637	0.00437						692	0		692	0.684971		692	0		692	0.017864		692	0.00166376
590.6	0.22373		642.5	0.00378		637.5	1.21343		637.5	0.00416						692.5	0		692.5	0.580505		692.5	0		692.5	0.0197894		692.5	0.000645201
590.8	0.22231		643	0.00309		638	1.21361		638	0.0046						693	0		693	0.47619		693	0		693	0.021266		693	0.00100015
591	0.21954		643.5	0.00312		638.5	1.21427		638.5	0.00491						693.5	0		693.5	0.396942		693.5	0		693.5	0.0227186		693.5	0.00105939
591.2	0.21811		644	0.00154		639	1.21304		639	0.00498						694	0		694	0.350251		694	0		694	0.0260465		694	0.000461971
591.4	0.21889		644.5	0.00372		639.5	1.21272		639.5	0.00593						694.5	0		694.5	0.326969		694.5	0		694.5	0.0276332		694.5	0.00051856
591.6	0.21843		645	0.0028		640	1.21182		640	0.00534						695	0		695	0.321008		695	0		695	0.0302813		695	0.000791836
591.8	0.22312		645.5	0.0023		640.5	1.21245		640.5	0.00631						695.5	0		695.5	0.312645		695.5	0		695.5	0.0332655		695.5	0.000724568
592	0.22638		646	0.00325		641	1.21318		641	0.00734						696	0		696	0.30434		696	0		696	0.0350961		696	0.000583484
592.2	0.23699		646.5	0.00228		641.5	1.21277		641.5	0.00734						696.5	0		696.5	0.281235		696.5	0		696.5	0.0378202		696.5	0.00108297
592.4	0.25336		647	0.00314		642	1.21238		642	0.00824						697	0		697	0.250911		697	0		697	0.0394797		697	0
592.6	0.27264		647.5	0.00231		642.5	1.21403		642.5	0.0108						697.5	0		697.5	0.214025		697.5	0		697.5	0.0438518		697.5	0.000837171
592.8	0.30565		648	0.00267		643	1.2146		643	0.01118						698	0		698	0.176738		698	0		698	0.0473928		698	0.000580657
593	0.34708		648.5	0.00281		643.5	1.21512		643.5	0.01311						698.5	0		698.5	0.146523		698.5	0		698.5	0.0527203		698.5	0.000622376
593.2	0.39921		649	0.00281		644	1.21678		644	0.01593						699	0		699	0.125065		699	0		699	0.0607189		699	0.000341836
593.4	0.45304		649.5	0.00254		644.5	1.21878		644.5	0.01665						699.5	0		699.5	0.118253		699.5	0		699.5	0.0711924		699.5	0.000898827
593.6	0.51195		650	0.00258		645	1.22204		645	0.01852						700	0		700	0.130373		700	0		700	0.0866805		700	0.000539256
593.8	0.56453		650.5	0.00297		645.5	1.22928		645.5	0.02107						700.5	0		700.5	0.160008		700.5	0		700.5	0.110568		700.5	0.000562181
594	0.59593		651	0.00305		646	1.2466		646	0.01961						701	0		701	0.196492		701	0		701	0.133989		701	0.000682985
594.2	0.60392		651.5	0.00302		646.5	1.274		646.5	0.02131						701.5	0		701.5	0.223991		701.5	0		701.5	0.142307		701.5	0.000294661
594.4	0.59887		652	0.00272		647	1.31106		647	0.02107						702	0		702	0.233199		702	0		702	0.129258		702	0.000791049
594.6	0.57595		652.5	0.0028		647.5	1.33947		647.5	0.02165						702.5	0		702.5	0.214932		702.5	0		702.5	0.111047		702.5	0.000796416
594.8	0.5465		653	0.00258		648	1.34516		648	0.02174						703	0		703	0.181492		703	0		703	0.0936805		703	0.000821911
595	0.51006		653.5	0.00259		648.5	1.33296		648.5	0.02497						703.5	0		703.5	0.13533		703.5	0		703.5	0.0864387		703.5	0.000746843
595.2	0.48041		654	0.00282		649	1.30478		649	0.02589						704	0		704	0.0929605		704	0		704	0.0855596		704	0.000894318
595.4	0.45634		654.5	0.00303		649.5	1.2767		649.5	0.02661						704.5	0		704.5	0.0626731		704.5	0		704.5	0.0884879		704.5	0.000900594
595.6	0.43452		655	0.00204		650	1.25142		650	0.0243						705	0		705	0.0487729		705	0		705	0.0909307		705	0.000329807
595.8	0.42182		655.5	0.00231		650.5	1.24354		650.5	0.02062						705.5	0		705.5	0.0388755		705.5	0		705.5	0.0949204		705.5	0.000643713
596	0.41229		656	0.00293		651	1.24125		651	0.01711						706	0		706	0.0354123		706	0		706	0.0934026		706	0.000397469
596.2	0.40573		656.5	0.00288		651.5	1.24189		651.5	0.01518						706.5	0		706.5	0.0314796		706.5	0		706.5	0.0904203		706.5	0.000758753
596.4	0.40259		657	0.00267		652	1.24139		652	0.01138						707	0		707	0.0303016		707	0		707	0.0879307		707	0.000106181
596.6	0.39807		657.5	0.00261		652.5	1.23872		652.5	0.01012						707.5	0		707.5	0.0269264		707.5	0		707.5	0.0860871		707.5	0.000556362
596.8	0.39875		658	0.00286		653	1.23259		653	0.00772						708	0		708	0.0260263		708	0		708	0.084169		708	0.000690037
597	0.39747		658.5	0.00205		653.5	1.22717		653.5	0.00716						708.5	0		708.5	0.0220958		708.5	0		708.5	0.083776		708.5	0.00080407
597.2	0.40082		659	0.00298		654	1.22143		654	0.00597						709	0		709	0.0209863		709	0		709	0.0821699		709	0.000941806
597.4	0.39944		659.5	0.00232		654.5	1.21808		654.5	0.00594						709.5	0		709.5	0.0203768		709.5	0		709.5	0.0850971		709.5	0.000618136
597.6	0.40763		660	0.00297		655	1.21705		655	0.00498						710	0		710	0.0191159		710	0		710	0.0859461		710	0.000534077
597.8	0.41459		660.5	0.00239		655.5	1.2154		655.5	0.00529						710.5	0		710.5	0.0192964		710.5	0		710.5	0.0802395		710.5	0.00116565
598	0.42024		661	0.00304		656	1.21458		656	0.00483						711	0		711	0.0187674		711	0		711	0.0786575		711	0.0011291
598.2	0.42911		661.5	0.00252		656.5	1.21364		656.5	0.00408						711.5	0		711.5	0.0179026		711.5	0		711.5	0.0772225		711.5	0.000841772
598.4	0.44234		662	0.00277		657	1.21358		657	0.00373						712	0		712	0.0162399		712	0		712	0.0726405		712	0.000664736
598.6	0.45808		662.5	0.00263		657.5	1.21258		657.5	0.00386						712.5	0		712.5	0.0136569		712.5	0		712.5	0.0756683		712.5	0.000993133
598.8	0.47677		663	0.00251		658	1.21145		658	0.00351						713	0		713	0.0134679		713	0		713	0.0759977		713	0.000605104
599	0.49808		663.5	0.00286		658.5	1.21222		658.5	0.00298						713.5	0		713.5	0.0120712		713.5	0		713.5	0.0787811		713.5	0.000867775
599.2	0.52354		664	0.00236		659	1.2117		659	0.00295						714	0		714	0.0105463		714	0		714	0.0830373		714	0.000827281
599.4	0.54803		664.5	0.00211		659.5	1.21188		659.5	0.00388						714.5	0		714.5	0.0103073		714.5	0		714.5	0.0859052		714.5	0.000547929
599.6	0.5748		665	0.00218		660	1.2118		660	0.00332						715	0		715	0.00915566		715	0		715	0.0880148		715	0.0017049
599.8	0.60277		665.5	0.00292		660.5	1.21068		660.5	0.00476						715.5	0		715.5	0.00826515		715.5	0		715.5	0.0876611		715.5	0.000798392
600	0.63525		666	0.00226		661	1.21084		661	0.00542						716	0		716	0.00828408		716	0		716	0.0868508		716	0.000950733
600.2	0.66431		666.5	0.00278		661.5	1.21047		661.5	0.00612						716.5	0		716.5	0.00686415		716.5	0		716.5	0.0830816		716.5	0.000687819
600.4	0.69216		667	0.00255		662	1.21012		662	0.00729						717	0		717	0.00680577		717	0		717	0.0793262		717	0.00128728
600.6	0.7175		667.5	0.00306		662.5	1.20958		662.5	0.00982						717.5	0		717.5	0.00595947		717.5	0		717.5	0.0691614		717.5	0.000973009
600.8	0.74231		668	0.00256		663	1.21021		663	0.01059						718	0		718	0.00519054		718	0		718	0.0620154		718	0.00173507
601	0.76874		668.5	0.00305		663.5	1.20956		663.5	0.01334						718.5	0		718.5	0.00479783		718.5	0		718.5	0.05493		718.5	0.000659006
601.2	0.79301		669	0.00292		664	1.20913		664	0.01375						719	0		719	0.0048134		719	0		719	0.0474414		719	0.000562108
601.4	0.81722		669.5	0.00297		664.5	1.21025		664.5	0.01461						719.5	0		719.5	0.00424885		719.5	0		719.5	0.0423888		719.5	0.000824254
601.6	0.83549		670	0.00276		665	1.20999		665	0.01565						720	0		720	0.00355805		720	0		720	0.0370487		720	0.00155816
601.8	0.85752		670.5	0.00277		665.5	1.21192		665.5	0.01649						720.5	0		720.5	0.00398555		720.5	0		720.5	0.0302315		720.5	0.000654082
602	0.87437		671	0.00157		666	1.2117		666	0.01569						721	0		721	0.00349285		721	0		721	0.0243147		721	0.0011335
602.2	0.89387		671.5	0.00232		666.5	1.2131		666.5	0.01363						721.5	0		721.5	0.00292088		721.5	0		721.5	0.0228784		721.5	0.000239049
602.4	0.90751		672	0.00235		667	1.2144		667	0.01171						722	0		722	0.00357057		722	0		722	0.0193543		722	0.00173972
602.6	0.92382		672.5	0.00285		667.5	1.21651		667.5	0.01117						722.5	0		722.5	0.00272299		722.5	0		722.5	0.0168792		722.5	0.000755225
602.8	0.9385		673	0.00301		668	1.21826		668	0.01						723	0		723	0.00382239		723	0		723	0.014944		723	0.00165818
603	0.95102		673.5	0.00294		668.5	1.2213		668.5	0.00955						723.5	0		723.5	0.00330926		723.5	0		723.5	0.0135727		723.5	0.00134249
603.2	0.96353		674	0.00151		669	1.22377		669	0.00938						724	0		724	0.00276309		724	0		724	0.011249		724	0.00124273
603.4	0.97705		674.5	0.00228		669.5	1.22426		669.5	0.01033						724.5	0		724.5	0.00268495		724.5	0		724.5	0.0113877		724.5	0.00122489
603.6	0.98439		675	0.00232		670	1.22526		670	0.01083						725	0		725	0.00273206		725	0		725	0.00922754		725	0.000954193
603.8	0.99121		675.5	0.00115		670.5	1.2274		670.5	0.01173						725.5	0		725.5	0.00336341		725.5	0		725.5	0.00940494		725.5	0.00104592
604	1		676	0.00337		671	1.22839		671	0.01058						726	0		726	0.00308002		726	0		726	0.00821322		726	0.00111052
604.2	0.9881		676.5	0.00193		671.5	1.22824		671.5	0.01041						726.5	0		726.5	0.00276663		726.5	0		726.5	0.00824927		726.5	0.00120478
604.4	0.97931		677	0.00201		672	1.22851		672	0.00988						727	0		727	0.00320402		727	0		727	0.00656821		727	0.00170504
604.6	0.95797		677.5	0.00202		672.5	1.22891		672.5	0.00803						727.5	0		727.5	0.00272946		727.5	0		727.5	0.00667614		727.5	0.00113553
604.8	0.93585		678	0.00367		673	1.22848		673	0.0082						728	0		728	0.00285594		728	0		728	0.00594322		728	0.00117348
605	0.90712		678.5	0.00376		673.5	1.22867		673.5	0.00778						728.5	0		728.5	0.00317091		728.5	0		728.5	0.00565633		728.5	0.000472985
605.2	0.87754		679	0.0033		674	1.22938		674	0.00735						729	0		729	0.00306115		729	0		729	0.00391515		729	0.00163845
605.4	0.854		679.5	0.00324		674.5	1.22729		674.5	0.00886						729.5	0		729.5	0.00324738		729.5	0		729.5	0.0047556		729.5	0.00138102
605.6	0.82601		680	0.00151		675	1.22739		675	0.01244						730	0		730	0.0030002		730	0		730	0.00465688		730	0.00187603
605.8	0.8043		680.5	0.00192		675.5	1.2254		675.5	0.01496						730.5	0		730.5	0.00288537		730.5	0		730.5	0.00438824		730.5	0.00137188
606	0.78412		681	0.00201		676	1.22545		676	0.01918						731	0		731	0.00329491		731	0		731	0.00374693		731	0.00138229
606.2	0.7693		681.5	0.00339		676.5	1.22472		676.5	0.02181						731.5	0		731.5	0.00267845		731.5	0		731.5	0.0026923		731.5	0.00164051
606.4	0.7595		682	0.00219		677	1.22517		677	0.023						732	0		732	0.00261481		732	0		732	0.00325339		732	0.00124769
606.6	0.74274		682.5	0.00294		677.5	1.22505		677.5	0.02166						732.5	0		732.5	0.00212517		732.5	0		732.5	0.00288717		732.5	0.00106882
606.8	0.72208		683	0.00213		678	1.22626		678	0.0202						733	0		733	0.00234183		733	0		733	0.0028108		733	0.00186932
607	0.69659		683.5	0.00219		678.5	1.22977		678.5	0.0155						733.5	0		733.5	0.00221652		733.5	0		733.5	0.00260235		733.5	0.00102193
607.2	0.66567		684	0.00294		679	1.2296		679	0.01221						734	0		734	0.00322089		734	0		734	0.00282348		734	0.00151301
607.4	0.62804		684.5	0.00213		679.5	1.23101		679.5	0.00925						734.5	0		734.5	0.00333475		734.5	0		734.5	0.00200067		734.5	0.00116829
607.6	0.59103		685	0.00227		680	1.23415		680	0.00607						735	0		735	0.00268373		735	0		735	0.00203641		735	0.00111242
607.8	0.53696		685.5	0.00269		680.5	1.23553		680.5	0.00542						735.5	0		735.5	0.00276246		735.5	0		735.5	0.00212153		735.5	0.00164768
608	0.49082		686	0.00187		681	1.24032		681	0.00406						736	0		736	0.002603		736	0		736	0.00235474		736	0.000962595
608.2	0.44492		686.5	0.00215		681.5	1.24483		681.5	0.00346						736.5	0		736.5	0.0028029		736.5	0		736.5	0.00287561		736.5	0.00103652
608.4	0.40101		687	0.00253		682	1.25152		682	0.00323						737	0		737	0.00230747		737	0		737	0.00162799		737	0.00235782
608.6	0.36272		687.5	0.00215		682.5	1.25759		682.5	0.00272						737.5	0		737.5	0.00339525		737.5	0		737.5	0.0015817		737.5	0.0012895
608.8	0.32404		688	0.00254		683	1.26787		683	0.0026						738	0		738	0.00265034		738	0		738	0.0017818		738	0.00095731
609	0.294		688.5	0.00224		683.5	1.28225		683.5	0.00226						738.5	0		738.5	0.00372623		738.5	0		738.5	0.00160417		738.5	0.000723434
609.2	0.26812		689	0.00174		684	1.30056		684	0.00243						739	0		739	0.00356704		739	0		739	0.00136939		739	0.000902541
609.4	0.2414		689.5	0.00205		684.5	1.34409		684.5	0.00228						739.5	0		739.5	0.00428832		739.5	0		739.5	0.00133282		739.5	0.001889
609.6	0.21814		690	0.00211		685	1.41399		685	0.00227						740	0		740	0.00311423		740	0		740	0.00175242		740	0.00179798
609.8	0.20268		690.5	0.00249		685.5	1.50929		685.5	0.00213						740.5	0		740.5	0.004417		740.5	0		740.5	0.00164076		740.5	0.00113629
610	0.18544		691	0.0024		686	1.64643		686	0.00263						741	0		741	0.00577102		741	0		741	0.00185636		741	0.00189569
610.2	0.17174		691.5	0.00277		686.5	1.78139		686.5	0.00193						741.5	0		741.5	0.00548865		741.5	0		741.5	0.0015037		741.5	0.00201771
610.4	0.16064		692	0.0028		687	1.86989		687	0.00182						742	0		742	0.00814678		742	0		742	0.00132302		742	0.00116152
610.6	0.14918		692.5	0.00248		687.5	1.91217		687.5	0.00199						742.5	0		742.5	0.00889993		742.5	0		742.5	0.00142823		742.5	0.0020113
610.8	0.13914		693	0.0019		688	1.9017		688	0.00121						743	0		743	0.0130521		743	0		743	0.00166378		743	0.00121589
611	0.1297		693.5	0.00285		688.5	1.87359		688.5	0.00181						743.5	0		743.5	0.0150255		743.5	0		743.5	0.00176047		743.5	0.00207904
611.2	0.12229		694	0.00195		689	1.85752		689	0.00167						744	0		744	0.0178387		744	0		744	0.00108326		744	0.00213242
611.4	0.11488		694.5	0.0026		689.5	1.90127		689.5	0.00211						744.5	0		744.5	0.0190645		744.5	0		744.5	0.00150171		744.5	0.00222437
611.6	0.10969		695	0.00189		690	1.97318		690	0.00142						745	0		745	0.0204125		745	0		745	0.00135023		745	0.00227978
611.8	0.10437		695.5	0.00202		690.5	2.03853		690.5	0.0019						745.5	0		745.5	0.0197263		745.5	0		745.5	0.00118675		745.5	0.000994749
612	0.09716		696	0.00273		691	2.08125		691	0.00124						746	0		746	0.018093		746	0		746	0.000605975		746	0.00258131
612.2	0.09176		696.5	0.0021		691.5	2.02963		691.5	0.00155						746.5	0		746.5	0.0190949		746.5	0		746.5	0.00127851		746.5	0.00131915
612.4	0.08772		697	0.00286		692	1.97136		692	0.00212						747	0		747	0.0160255		747	0		747	0.00111947		747	0.00175834
612.6	0.08146		697.5	0.00234		692.5	1.85154		692.5	0.000821531						747.5	0		747.5	0.0149343		747.5	0		747.5	0.00103401		747.5	0.00236127
612.8	0.07553		698	0.00321		693	1.73498		693	0.00127						748	0		748	0.0144349		748	0		748	0.00111798		748	0.00126845
613	0.07273		698.5	0.00251		693.5	1.64743		693.5	0.00135						748.5	0		748.5	0.0127767		748.5	0		748.5	0.000713246		748.5	0.00191656
613.2	0.0683		699	0.00305		694	1.59508		694	0.0005895						749	0		749	0.0138134		749	0		749	0.00059384		749	0.000925112
613.4	0.06456		699.5	0.00246		694.5	1.56909		694.5	0.000662187						749.5	0		749.5	0.0127837		749.5	0		749.5	0.000918867		749.5	0.00149927
613.6	0.05961		700	0.00176		695	1.56262		695	0.00101						750	0		750	0.0105612		750	0		750	0.000961481		750	0.0021637
613.8	0.05709		700.5	0.00198		695.5	1.55343		695.5	0.000926585						750.5	0		750.5	0.00948483		750.5	0		750.5	0.00123133		750.5	0
614	0.05375		701	0.00286		696	1.54428		696	0.000746702						751	0		751	0.00981135		751	0		751	0.00118613		751	0
614.2	0.05126		701.5	0.00282		696.5	1.51838		696.5	0.00139						751.5	0		751.5	0.00740027		751.5	0		751.5	0.000850704		751.5	0
614.4	0.0496		702	0.00383		697	1.48425		697	0						752	0		752	0.00813306		752	0		752	0.00199037		752	0
614.6	0.04722		702.5	0.00214		697.5	1.44264		697.5	0.00107						752.5	0		752.5	0.00834295		752.5	0		752.5	0.000873732		752.5	0
614.8	0.0439		703	0.00373		698	1.40051		698	0.00074522						753	0		753	0.00805714		753	0		753	0.00162559		753	0
615	0.04269		703.5	0.00323		698.5	1.36635		698.5	0.000799335						753.5	0		753.5	0.0083856		753.5	0		753.5	0.00134706		753.5	0
615.2	0.04157		704	0.00176		699	1.34209		699	0.000439344						754	0		754	0.00778474		754	0		754	0.00165558		754	0
615.4	0.03868		704.5	0.00398		699.5	1.33445		699.5	0.00116						754.5	0		754.5	0.00784172		754.5	0		754.5	0.00170267		754.5	0
615.6	0.03768		705	0.00234		700	1.34833		700	0.000694068						755	0		755	0.00868958		755	0		755	0.00130826		755	0
615.8	0.03442		705.5	0.00336		700.5	1.38218		700.5	0.000724092						755.5	0		755.5	0.00982576		755.5	0		755.5	0.0015761		755.5	0
616	0.03452		706	0.00317		701	1.42388		701	0.000880316						756	0		756	0.0120602		756	0		756	0.00222031		756	0
616.2	0.03336		706.5	0.00194		701.5	1.45539		701.5	0.000380067						756.5	0		756.5	0.0114618		756.5	0		756.5	0.0012496		756.5	0
616.4	0.03113		707	0.00507		702	1.46608		702	0.00102						757	0		757	0.014717		757	0		757	0.000648402		757	0
616.6	0.0303		707.5	0.000696484		702.5	1.44541		702.5	0.00103						757.5	0		757.5	0.0127372		757.5	0		757.5	0.00145194		757.5	0
616.8	0.02861		708	0.00398		703	1.40738		703	0.00106						758	0		758	0.0130386		758	0		758	0.00138303		758	0
617	0.02854		708.5	0.00189		703.5	1.35474		703.5	0.000966057						758.5	0		758.5	0.00997732		758.5	0		758.5	0.00278421		758.5	0
617.2	0.02646		709	0.00298		704	1.30637		704	0.00116						759	0		759	0.011603		759	0		759	0.00253887		759	0
617.4	0.02568		709.5	0.00528		704.5	1.27176		704.5	0.00117						759.5	0		759.5	0.00696457		759.5	0		759.5	0.00264491		759.5	0
617.6	0.02592		710	0.00339		705	1.25589		705	0.000427522						760	0		760	0.00672073		760	0		760	0.00258337		760	0
617.8	0.02376		710.5	0.00232		705.5	1.24458		705.5	0.000835024						760.5	0		760.5	0.0060814		760.5	0		760.5	0.00280876		760.5	0
618	0.02294		711	0.00394		706	1.24064		706	0.000515962						761	0		761	0.00603703		761	0		761	0.0026596		761	0
618.2	0.02209		711.5	0.00298		706.5	1.23615		706.5	0.000985648						761.5	0		761.5	0.00508026		761.5	0		761.5	0.00175068		761.5	0
618.4	0.02184		712	0.000500542		707	1.23482		707	0.00013803						762	0		762	0.00642759		762	0		762	0.0019722		762	0
618.6	0.02168		712.5	0.00341		707.5	1.23096		707.5	0.000723757						762.5	0		762.5	0.00479969		762.5	0		762.5	0.00347293		762.5	0
618.8	0.02074		713	0.00433		708	1.22995		708	0.000898287						763	0		763	0.00350345		763	0		763	0.00324034		763	0
619	0.01917		713.5	0.0018		708.5	1.22544		708.5	0.00105						763.5	0		763.5	0.00527059		763.5	0		763.5	0.00427397		763.5	0
619.2	0.01919		714	0.00401		709	1.22418		709	0.00123						764	0		764	0.00413905		764	0		764	0.00203843		764	0
619.4	0.01821		714.5	0.00561		709.5	1.2235		709.5	0.000806391						764.5	0		764.5	0.00430526		764.5	0		764.5	0.00385621		764.5	0
619.6	0.01858		715	0.00263		710	1.22206		710	0.000697222						765	0		765	0.00461092		765	0		765	0.00514881		765	0
619.8	0.01793		715.5	0.00372		710.5	1.22228		710.5	0.00152						765.5	0		765.5	0.00372298		765.5	0		765.5	0.00519294		765.5	0
620	0.01773		716	0.00308		711	1.22169		711	0.00148						766	0		766	0.00430379		766	0		766	0.00518956		766	0
620.2	0.01661		716.5	0.00135		711.5	1.2207		711.5	0.0011						766.5	0		766.5	0.00493926		766.5	0		766.5	0.00552612		766.5	0
620.4	0.01682		717	0.00395		712	1.21879		712	0.000870239						767	0		767	0.00455135		767	0		767	0.00594125		767	0
620.6	0.01684		717.5	0.00425		712.5	1.21582		712.5	0.0013						767.5	0		767.5	0.00359104		767.5	0		767.5	0.00665586		767.5	0
620.8	0.01603		718	0.00235		713	1.21561		713	0.000793284						768	0		768	0.00437782		768	0		768	0.00795343		768	0
621	0.01631		718.5	0.00223		713.5	1.214		713.5	0.00114						768.5	0		768.5	0.00493625		768.5	0		768.5	0.00789306		768.5	0
621.2	0.01572		719	0.0038		714	1.21224		714	0.00109						769	0		769	0.00584065		769	0		769	0.00711568		769	0
621.4	0.01523		719.5	0.00142		714.5	1.21197		714.5	0.00071984						769.5	0		769.5	0.00413274		769.5	0		769.5	0.00818992		769.5	0
621.6	0.01519		720	0.00344		715	1.21064		715	0.00224						770	0		770	0.002106		770	0		770	0.00811378		770	0
621.8	0.01589		720.5	0.00188		715.5	1.20961		715.5	0.00105						770.5	0		770.5	0.00359854		770.5	0		770.5	0.00879667		770.5	0
622	0.01572		721	0.00248		716	1.20964		716	0.00125						771	0		771	0.00416792		771	0		771	0.00660993		771	0
622.2	0.01446		721.5	0.000440811		716.5	1.20799		716.5	0.000906148						771.5	0		771.5	0.00429534		771.5	0		771.5	0.00689233		771.5	0
622.4	0.01467		722	0.00341		717	1.20793		717	0.0017						772	0		772	0.00211169		772	0		772	0.0081006		772	0
622.6	0.0142		722.5	0.00329		717.5	1.20695		717.5	0.00128						772.5	0		772.5	0.00485911		772.5	0		772.5	0.00740898		772.5	0
622.8	0.0145		723	0.00377		718	1.20606		718	0.00229						773	0		773	0.00351612		773	0		773	0.00780791		773	0
623	0.01418		723.5	0.00578		718.5	1.2056		718.5	0.000870614						773.5	0		773.5	0.00395056		773.5	0		773.5	0.00717221		773.5	0
623.2	0.01501		724	0.00506		719	1.20563		719	0.000743118						774	0		774	0.00485594		774	0		774	0.00706188		774	0
623.4	0.01471		724.5	0		719.5	1.20497		719.5	0.00109						774.5	0		774.5	0.00213271		774.5	0		774.5	0.009029		774.5	0
623.6	0.01476		725	0.00437		720	1.20416		720	0.00206						775	0		775	0.00303811		775	0		775	0.0100709		775	0
623.8	0.01486					720.5	1.20467		720.5	0.000866513						775.5	0		775.5	0.00363769		775.5	0		775.5	0.00900954		775.5	0
624	0.01476					721	1.20409		721	0.0015						776	0		776	0.0033961		776	0		776	0.0093239		776	0
624.2	0.015					721.5	1.20343		721.5	0.000317127						776.5	0		776.5	0.0037389		776.5	0		776.5	0.0100437		776.5	0
624.4	0.01464					722	1.20419		722	0.00231						777	0		777	0.00435512		777	0		777	0.00970965		777	0
624.6	0.01477					722.5	1.2032		722.5	0.001						777.5	0		777.5	0.00362645		777.5	0		777.5	0.00917342		777.5	0
624.8	0.01494					723	1.20449		723	0.0022						778	0		778	0.00239759		778	0		778	0.0101022		778	0
625	0.01476					723.5	1.20389		723.5	0.00179						778.5	0		778.5	0.00455345		778.5	0		778.5	0.010193		778.5	0
625.2	0.01445					724	1.20325		724	0.00165						779	0		779	0.00209899		779	0		779	0.00809782		779	0
625.4	0.01527					724.5	1.20316		724.5	0.00163						779.5	0		779.5	0.00305899		779.5	0		779.5	0.00921207		779.5	0
625.6	0.01615					725	1.20322		725	0.00127						780	0		780	0.00280026		780	0		780	0.009548		780	0
625.8	0.01644					725.5	1.20397		725.5	0.0014
626	0.01656					726	1.20363		726	0.00148
626.2	0.01655					726.5	1.20327		726.5	0.00161
626.4	0.01623					727	1.20379		727	0.00228
626.6	0.01685					727.5	1.20323		727.5	0.00152
626.8	0.01769					728	1.20338		728	0.00157
627	0.01794					728.5	1.20375		728.5	0.000633558
627.2	0.01866					729	1.20363		729	0.0022
627.4	0.01999					729.5	1.20385		729.5	0.00185
627.6	0.01992					730	1.20356		730	0.00252
627.8	0.02059					730.5	1.20343		730.5	0.00184
628	0.0217					731	1.20391		731	0.00186
628.2	0.02342					731.5	1.20318		731.5	0.00221
628.4	0.02482					732	1.20311		732	0.00168
628.6	0.02525					732.5	1.20253		732.5	0.00144
628.8	0.02704					733	1.20279		733	0.00252
629	0.02896					733.5	1.20264		733.5	0.00138
629.2	0.02969					734	1.20384		734	0.00204
629.4	0.03176					734.5	1.20398		734.5	0.00158
629.6	0.03359					735	1.20321		735	0.0015
629.8	0.0352					735.5	1.2033		735.5	0.00223
630	0.03845					736	1.20311		736	0.0013
630.2	0.04054					736.5	1.20336		736.5	0.0014
630.4	0.04217					737	1.20276		737	0.0032
630.6	0.04584					737.5	1.20407		737.5	0.00175
630.8	0.04853					738	1.20318		738	0.0013
631	0.05169					738.5	1.20447		738.5	0.000982332
631.2	0.05426					739	1.20428		739	0.00123
631.4	0.05615					739.5	1.20515		739.5	0.00257
631.6	0.05748					740	1.20375		740	0.00245
631.8	0.06008					740.5	1.20532		740.5	0.00155
632	0.06198					741	1.20695		741	0.00258
632.2	0.06454					741.5	1.20661		741.5	0.00275
632.4	0.06352					742	1.20983		742	0.00158
632.6	0.06462					742.5	1.21074		742.5	0.00275
632.8	0.06583					743	1.21576		743	0.00166
633	0.06555					743.5	1.21816		743.5	0.00284
633.2	0.06787					744	1.22157		744	0.00292
633.4	0.06792					744.5	1.22307		744.5	0.00304
633.6	0.06687					745	1.22472		745	0.00312
633.8	0.06908					745.5	1.2239		745.5	0.00136
634	0.06995					746	1.22194		746	0.00354
634.2	0.07038					746.5	1.22317		746.5	0.00181
634.4	0.07161					747	1.21946		747	0.00242
634.6	0.07341					747.5	1.21814		747.5	0.00325
634.8	0.07786					748	1.21755		748	0.00174
635	0.08206					748.5	1.21554		748.5	0.00264
635.2	0.08566					749	1.21682		749	0.00127
635.4	0.09107					749.5	1.21557		749.5	0.00207
635.6	0.09728					750	1.21287		750	0.00298
635.8	0.10266					750.5	1.21157
636	0.11144					751	1.21198
636.2	0.11665					751.5	1.20904
636.4	0.12651					752	1.20994
636.6	0.13581					752.5	1.2102
636.8	0.14558					753	1.20986
637	0.15608					753.5	1.21027
637.2	0.16461					754	1.20954
637.4	0.17498					754.5	1.20962
637.6	0.18575					755	1.21066
637.8	0.19286					755.5	1.21207
638	0.2006					756	1.21482
638.2	0.20354					756.5	1.21409
638.4	0.20636					757	1.21811
638.6	0.20738					757.5	1.21568
638.8	0.20886					758	1.21606
639	0.20539					758.5	1.2123
639.2	0.20381					759	1.21431
639.4	0.20059					759.5	1.2086
639.6	0.19687					760	1.2083
639.8	0.18717					760.5	1.20752
640	0.18964					761	1.20747
640.2	0.18834					761.5	1.20629
640.4	0.1831					762	1.20796
640.6	0.18199					762.5	1.20595
640.8	0.18467					763	1.20434
641	0.18791					763.5	1.20654
641.2	0.19221					764	1.20514
641.4	0.20161					764.5	1.20535
641.6	0.20865					765	1.20573
641.8	0.22426					765.5	1.20463
642	0.22911					766	1.20536
642.2	0.2459					766.5	1.20615
642.4	0.26175					767	1.20567
642.6	0.27057					767.5	1.20448
642.8	0.29104					768	1.20546
643	0.29861					768.5	1.20617
643.2	0.30934					769	1.2073
643.4	0.31806					769.5	1.20517
643.6	0.32019					770	1.20264
643.8	0.32494					770.5	1.20451
644	0.33058					771	1.20522
644.2	0.33269					771.5	1.20539
644.4	0.33238					772	1.20265
644.6	0.33287					772.5	1.2061
644.8	0.32885					773	1.20442
645	0.31964					773.5	1.20497
645.2	0.32095					774	1.20611
645.4	0.31725					774.5	1.20268
645.6	0.31797					775	1.20383
645.8	0.31245					775.5	1.20459
646	0.31099					776	1.20428
646.2	0.30827					776.5	1.20472
646.4	0.30427					777	1.2055
646.6	0.30931					777.5	1.20458
646.8	0.30588					778	1.20303
647	0.30807					778.5	1.20576
647.2	0.30677					779	1.20266
647.4	0.30572					779.5	1.20388
647.6	0.30797					780	1.20355
647.8	0.30624					780.5	1.20508
648	0.30699					781	1.20353
648.2	0.31341					781.5	1.20276
648.4	0.31724					782	1.20336
648.6	0.32338					782.5	1.20589
648.8	0.32857					783	1.20363
649	0.33862					783.5	1.20613
649.2	0.34719					784	1.20271
649.4	0.35554					784.5	1.20493
649.6	0.36711					785	1.20321
649.8	0.37511					785.5	1.206
650	0.38163					786	1.20287
650.2	0.38868					786.5	1.20405
650.4	0.39143					787	1.20573
650.6	0.39349					787.5	1.20419
650.8	0.38969					788	1.2043
651	0.38944					788.5	1.20409
651.2	0.38182					789	1.20436
651.4	0.37616					789.5	1.2065
651.6	0.37222					790	1.20589
651.8	0.36477					790.5	1.20338
652	0.35901					791	1.20738
652.2	0.35262					791.5	1.20401
652.4	0.33686					792	1.20387
652.6	0.33294					792.5	1.20432
652.8	0.32323					793	1.20435
653	0.31336					793.5	1.20498
653.2	0.29948					794	1.20683
653.4	0.28747					794.5	1.20609
653.6	0.28211					795	1.20692
653.8	0.27241					795.5	1.20617
654	0.26312					796	1.20488
654.2	0.25685					796.5	1.20841
654.4	0.25643					797	1.20585
654.6	0.24998					797.5	1.20689
654.8	0.24968					798	1.20584
655	0.24579					798.5	1.21177
655.2	0.23958					799	1.20787
655.4	0.23437					799.5	1.20923
655.6	0.22873					800	1.21014
655.8	0.21998					800.5	1.21068
656	0.21287					801	1.21103
656.2	0.20026					801.5	1.21158
656.4	0.19186					802	1.21301
656.6	0.17825					802.5	1.21329
656.8	0.16468					803	1.21484
657	0.15387					803.5	1.22142
657.2	0.13807					804	1.22612
657.4	0.1261					804.5	1.2255
657.6	0.11796					805	1.22557
657.8	0.10858					805.5	1.23063
658	0.09903					806	1.2316
658.2	0.0893					806.5	1.237
658.4	0.0857					807	1.24155
658.6	0.07858					807.5	1.25538
658.8	0.07371					808	1.25849
659	0.0669					808.5	1.2541
659.2	0.0633					809	1.26582
659.4	0.06044					809.5	1.26564
659.6	0.05726					810	1.2708
659.8	0.053					810.5	1.27567
660	0.05003					811	1.27775
660.2	0.04869					811.5	1.27145
660.4	0.04533					812	1.26332
660.6	0.04366					812.5	1.27119
660.8	0.04075					813	1.27041
661	0.03846					813.5	1.26014
661.2	0.03724					814	1.25805
661.4	0.03501					814.5	1.25425
661.6	0.03403					815	1.25121
661.8	0.03259					815.5	1.25432
662	0.03163					816	1.24921
662.2	0.03006					816.5	1.25352
662.4	0.03061					817	1.25564
662.6	0.02703					817.5	1.24428
662.8	0.0261					818	1.24555
663	0.02589					818.5	1.24871
663.2	0.02458					819	1.24739
663.4	0.02391					819.5	1.24726
663.6	0.02294					820	1.24145
663.8	0.02116					820.5	1.24616
664	0.02036					821	1.24358
664.2	0.01964					821.5	1.23928
664.4	0.01918					822	1.23885
664.6	0.01884					822.5	1.23093
664.8	0.01758					823	1.23591
665	0.01631					823.5	1.24046
665.2	0.01542					824	1.23791
665.4	0.01551					824.5	1.2384
665.6	0.01521					825	1.23958
665.8	0.01517					825.5	1.23567
666	0.01455					826	1.23742
666.2	0.01403					826.5	1.23035
666.4	0.01292					827	1.23149
666.6	0.01245					827.5	1.23365
666.8	0.01232					828	1.23456
667	0.01248					828.5	1.22703
667.2	0.01209					829	1.2224
667.4	0.01168					829.5	1.22092
667.6	0.0108					830	1.21847
667.8	0.01007					830.5	1.21495
668	0.0108					831	1.21821
668.2	0.01092					831.5	1.21469
668.4	0.00944					832	1.21691
668.6	0.00892					832.5	1.21054
668.8	0.00944					833	1.21517
669	0.00946					833.5	1.21186
669.2	0.00868					834	1.21803
669.4	0.00865					834.5	1.21428
669.6	0.00962					835	1.21548
669.8	0.00928					835.5	1.20544
670	0.00807					836	1.21884
670.2	0.00787					836.5	1.21027
670.4	0.0077					837	1.21348
670.6	0.00801					837.5	1.20736
670.8	0.00744					838	1.22792
671	0.00738					838.5	1.20995
671.2	0.00735					839	1.21452
671.4	0.00722					839.5	1.2065
671.6	0.00757					840	1.20953
671.8	0.00724					840.5	1.223
672	0.00664					841	1.21897
672.2	0.00691					841.5	1.21968
672.4	0.00656					842	1.2215
672.6	0.00676					842.5	1.22946
672.8	0.00605					843	1.22673
673	0.00675					843.5	1.22791
673.2	0.00644					844	1.22112
673.4	0.00629					844.5	1.24298
673.6	0.00624					845	1.22258
673.8	0.00557					845.5	1.21134
674	0.00591					846	1.23383
674.2	0.00612					846.5	1.21528
674.4	0.00619					847	1.21908
674.6	0.00523					847.5	1.2323
674.8	0.00582					848	1.22248
675	0.00582					848.5	1.20362
675.2	0.00592					849	1.23601
675.4	0.00596					849.5	1.23385
675.6	0.00555					850	1.21888
675.8	0.00564
676	0.00564
676.2	0.0053
676.4	0.00574
676.6	0.00555
676.8	0.00529
677	0.00576
677.2	0.00565
677.4	0.00529
677.6	0.00531
677.8	0.0056
678	0.00589
678.2	0.00495
678.4	0.00507
678.6	0.0046
678.8	0.00531
679	0.00482
679.2	0.00496
679.4	0.00527
679.6	0.00532
679.8	0.00583
680	0.00559
680.2	0.00501
680.4	0.00523
680.6	0.00563
680.8	0.00515
681	0.00541
681.2	0.00522
681.4	0.00629
681.6	0.005
681.8	0.00614
682	0.00619
682.2	0.00597
682.4	0.00601
682.6	0.00573
682.8	0.00598
683	0.00626
683.2	0.00625
683.4	0.00638
683.6	0.00686
683.8	0.00749
684	0.00746
684.2	0.00726
684.4	0.00825
684.6	0.00746
684.8	0.00881
685	0.00832
685.2	0.00868
685.4	0.00916
685.6	0.0098
685.8	0.00976
686	0.00985
686.2	0.01044
686.4	0.01125
686.6	0.01177
686.8	0.01242
687	0.01272
687.2	0.01377
687.4	0.01362
687.6	0.0145
687.8	0.0139
688	0.01513
688.2	0.01443
688.4	0.01556
688.6	0.01525
688.8	0.01525
689	0.01619
689.2	0.01534
689.4	0.01526
689.6	0.01648
689.8	0.01731
690	0.01688
690.2	0.01636
690.4	0.01703
690.6	0.01848
690.8	0.01744
691	0.01873
691.2	0.02
691.4	0.0202
691.6	0.02026
691.8	0.02073
692	0.02101
692.2	0.02159
692.4	0.0234
692.6	0.02303
692.8	0.02432
693	0.02492
693.2	0.02556
693.4	0.02636
693.6	0.02684
693.8	0.02865
694	0.03042
694.2	0.03124
694.4	0.03084
694.6	0.03366
694.8	0.03477
695	0.03531
695.2	0.03601
695.4	0.03795
695.6	0.03955
695.8	0.03873
696	0.04088
696.2	0.0414
696.4	0.04399
696.6	0.04408
696.8	0.04457
697	0.04597
697.2	0.04889
697.4	0.0502
697.6	0.05187
697.8	0.05175
698	0.05515
698.2	0.05787
698.4	0.05967
698.6	0.06297
698.8	0.06367
699	0.07059
699.2	0.0733
699.4	0.07826
699.6	0.08719
699.8	0.09168
700	0.10067
700.2	0.1123
700.4	0.1237
700.6	0.133
700.8	0.14555
701	0.15553
701.2	0.16297
701.4	0.16488
701.6	0.16566
701.8	0.15593
702	0.15027
702.2	0.13944
702.4	0.13416
702.6	0.12435
702.8	0.11488
703	0.10919
703.2	0.1015
703.4	0.10146
703.6	0.10026
703.8	0.09977
704	0.09991
704.2	0.10056
704.4	0.10289
704.6	0.10387
704.8	0.10628
705	0.10628
705.2	0.11041
705.4	0.11177
705.6	0.11024
705.8	0.11213
706	0.10931
706.2	0.10842
706.4	0.1065
706.6	0.10532
706.8	0.10491
707	0.10308
707.2	0.09962
707.4	0.10015
707.6	0.10184
707.8	0.10048
708	0.09882
708.2	0.10058
708.4	0.09809
708.6	0.09875
708.8	0.1
709	0.09661
709.2	0.09992
709.4	0.09982
709.6	0.10039
709.8	0.10198
710	0.10117
710.2	0.0955
710.4	0.09726
710.6	0.09183
710.8	0.09656
711	0.09275
711.2	0.09253
711.4	0.09169
711.6	0.09056
711.8	0.09022
712	0.0858
712.2	0.0886
712.4	0.08992
712.6	0.08891
712.8	0.09118
713	0.08986
713.2	0.09136
713.4	0.09238
713.6	0.09402
713.8	0.09575
714	0.09828
714.2	0.09962
714.4	0.10206
714.6	0.10139
714.8	0.10469
715	0.10428
715.2	0.10664
715.4	0.10497
715.6	0.1029
715.8	0.10191
716	0.10305
716.2	0.0993
716.4	0.09928
716.6	0.09803
716.8	0.09515
717	0.09428
717.2	0.0879
717.4	0.08522
717.6	0.0794
717.8	0.08016
718	0.0739
718.2	0.07186
718.4	0.06709
718.6	0.06399
718.8	0.06035
719	0.0567
719.2	0.05418
719.4	0.05193
719.6	0.04955
719.8	0.04392
720	0.04443
720.2	0.03993
720.4	0.03666
720.6	0.03604
720.8	0.03158
721	0.02933
721.2	0.02805
721.4	0.0291
721.6	0.02618
721.8	0.025
722	0.02346
722.2	0.01979
722.4	0.02135
722.6	0.01969
722.8	0.0198
723	0.01823
723.2	0.01729
723.4	0.01784
723.6	0.01534
723.8	0.01629
724	0.01382
724.2	0.01482
724.4	0.01516
724.6	0.01285
724.8	0.01175
725	0.01143
725.2	0.01115
725.4	0.01128
725.6	0.012
725.8	0.0105
726	0.01022
726.2	0.00927
726.4	0.01033
726.6	0.0102
726.8	0.00991
727	0.00825
727.2	0.00888
727.4	0.00896
727.6	0.00781
727.8	0.00771
728	0.00751
728.2	0.007
728.4	0.00657
728.6	0.00776
728.8	0.007
729	0.00507
729.2	0.00555
729.4	0.00627
729.6	0.0059
729.8	0.00577
730	0.00597
730.2	0.0057
730.4	0.0054
730.6	0.0059
730.8	0.00578
731	0.00487
731.2	0.00513
731.4	0.00403
731.6	0.00318
731.8	0.00526
732	0.00428
732.2	0.00411
732.4	0.00372
732.6	0.00397
732.8	0.00431
733	0.00375
733.2	0.00404
733.4	0.00417
733.6	0.00282
733.8	0.00378
734	0.00376
734.2	0.00325
734.4	0.00239
734.6	0.00316
734.8	0.0041
735	0.00281
735.2	0.00259
735.4	0.00274
735.6	0.00309
735.8	0.00264
736	0.0032
736.2	0.00324
736.4	0.0038
736.6	0.00387
736.8	0.00292
737	0.00231
737.2	0.00191
737.4	0.00251
737.6	0.00201
737.8	0.0027
738	0.0025
738.2	0.00329
738.4	0.00237
738.6	0.00219
738.8	0.00223
739	0.002
739.2	0.00234
739.4	0.00125
739.6	0.00266
739.8	0.00117
740	0.00246
740.2	0.00191
740.4	0.00198
740.6	0.00267
740.8	0.00371
741	0.0026
741.2	0.00207
741.4	0.00192
741.6	0.0024
741.8	0.00247
742	0.00194
742.2	0.00198
742.4	0.00243
742.6	0.0017
742.8	0.00171
743	0.00236
743.2	0.00256
743.4	0.0025
743.6	0.00245
743.8	0.00101
744	0.00164
744.2	0.00208
744.4	0.00215
744.6	0.00216
744.8	0.00226
745	0.00197
745.2	0.00157
745.4	0.00165
745.6	0.00189
745.8	0.00274
746	0.00105
746.2	0.00201
746.4	0.00154
746.6	0.00222
746.8	0.00213
747	0.00169
747.2	0.00228
747.4	0.00191
747.6	0.00125
747.8	0.00195
748	0.00168
748.2	0.00225
748.4	0.00095053
748.6	0.00141
748.8	0.00135
749	0.00103
749.2	0.00189
749.4	0.000858578
749.6	0.00201
749.8	0.00108
750	0.00148
750.2	0.00221
750.4	0.00182
750.6	0.00182
750.8	0.00282
751	0.00176
751.2	0.00147
751.4	0.00137
751.6	0.00133
751.8	0.00167
752	0.00276
752.2	0.000859024
752.4	0.00139
752.6	0.00135
752.8	0.0026
753	0.00231
753.2	0.00174
753.4	0.00183
753.6	0.0021
753.8	0.00146
754	0.00234
754.2	0.00204
754.4	0.00228
754.6	0.00252
754.8	0.00226
755	0.00191
755.2	0.00208
755.4	0.00232
755.6	0.00217
755.8	0.00344
756	0.00305
756.2	0.00171
756.4	0.00188
756.6	0.0018
756.8	0.00233
757	0.00109
757.2	0.00174
757.4	0.00211
757.6	0.00207
757.8	0.00306
758	0.00201
758.2	0.00271
758.4	0.0035
758.6	0.00401
758.8	0.00303
759	0.00345
759.2	0.00397
759.4	0.0039
759.6	0.00328
759.8	0.00266
760	0.00351
760.2	0.00178
760.4	0.00353
760.6	0.00406
760.8	0.00334
761	0.00361
761.2	0.00353
761.4	0.00238
761.6	0.00256
761.8	0.00587
762	0.00275
762.2	0.00394
762.4	0.00478
762.6	0.00449
762.8	0.00406
763	0.00434
763.2	0.00404
763.4	0.00472
763.6	0.00657
763.8	0.00332
764	0.00283
764.2	0.00578
764.4	0.0043
764.6	0.00595
764.8	0.00524
765	0.00677
765.2	0.00591
765.4	0.00704
765.6	0.0066
765.8	0.00685
766	0.00682
766.2	0.00666
766.4	0.00574
766.6	0.00876
766.8	0.00704
767	0.00777
767.2	0.00695
767.4	0.00787
767.6	0.00951
767.8	0.00768
768	0.01033
768.2	0.00849
768.4	0.0115
768.6	0.00903
768.8	0.0093
769	0.00928
769.2	0.00838
769.4	0.00949
769.6	0.01182
769.8	0.01048
770	0.01056
770.2	0.00911
770.4	0.01152
770.6	0.01135
770.8	0.01054
771	0.00866
771.2	0.01055
771.4	0.00881
771.6	0.00924
771.8	0.00932
772	0.01057
772.2	0.00907
772.4	0.01078
772.6	0.00861
772.8	0.00761
773	0.01021
773.2	0.00874
773.4	0.01017
773.6	0.00864
773.8	0.01216
774	0.00926
774.2	0.01087
774.4	0.011
774.6	0.01257
774.8	0.01123
775	0.01312
775.2	0.01156
775.4	0.01304
775.6	0.0105
775.8	0.01188
776	0.01218
776.2	0.01211
776.4	0.01366
776.6	0.01256
776.8	0.01129
777	0.01269
777.2	0.01349
777.4	0.01227
777.6	0.01175
777.8	0.01284
778	0.01321
778.2	0.01497
778.4	0.01474
778.6	0.01193
778.8	0.0132
779	0.01064
779.2	0.01237
779.4	0.01264
779.6	0.01154
779.8	0.01209
780	0.01252
780.2	0.01112
780.4	0.01259
780.6	0.01292
780.8	0.01284
781	0.01351
781.2	0.01512
781.4	0.01575
781.6	0.01281
781.8	0.01496
782	0.01454
782.2	0.01399
782.4	0.01373
782.6	0.01615
782.8	0.0159
783	0.01744
783.2	0.01803
783.4	0.01634
783.6	0.0194
783.8	0.01964
784	0.01958
784.2	0.02019
784.4	0.02116
784.6	0.01701
784.8	0.02006
785	0.01828
785.2	0.01851
785.4	0.01961
785.6	0.02196
785.8	0.02103
786	0.02171
786.2	0.01845
786.4	0.02044
786.6	0.01905
786.8	0.02093
787	0.02112
787.2	0.01984
787.4	0.01945
787.6	0.01995
787.8	0.01777
788	0.01737
788.2	0.01517
788.4	0.01495
788.6	0.01532
788.8	0.01406
789	0.01397
789.2	0.01505
789.4	0.01379
789.6	0.01737
789.8	0.01472
790	0.0145
790.2	0.01447
790.4	0.0157
790.6	0.01482
790.8	0.01239
791	0.01309
791.2	0.01413
791.4	0.01457
791.6	0.01441
791.8	0.0162
792	0.01483
792.2	0.01398
792.4	0.01497
792.6	0.01495
792.8	0.01362
793	0.01496
793.2	0.01404
793.4	0.01214
793.6	0.01162
793.8	0.01103
794	0.01454
794.2	0.01382
794.4	0.01329
794.6	0.0113
794.8	0.00985
795	0.01122
795.2	0.01182
795.4	0.01149
795.6	0.00918
795.8	0.0117
796	0.0123
796.2	0.00818
796.4	0.00769
796.6	0.0088
796.8	0.00882
797	0.01088
797.2	0.0104
797.4	0.00736
797.6	0.00811
797.8	0.00689
798	0.0072
798.2	0.00914
798.4	0.0068
798.6	0.00793
798.8	0.00751
799	0.0082
799.2	0.0083
799.4	0.0063
799.6	0.00737
799.8	0.00671
800	0.00779
800.2	0.0072
800.4	0.0038
800.6	0.00754
800.8	0.00336
801	0.00513
801.2	0.00622
801.4	0.00508
801.6	0.00741
801.8	0.00449
802	0.00636
802.2	0.00817
802.4	0.00694
802.6	0.00673
802.8	0.00643
803	0.0066
803.2	0.00607
803.4	0.00387
803.6	0.00507
803.8	0.00215
804	0.00327
804.2	0.00583
804.4	0.00609
804.6	0.00321
804.8	0.00282
805	0.00162
805.2	0.00381
805.4	0.00439
805.6	0.0053
805.8	0.00221
806	0.00492
806.2	0.00585
806.4	0.00372
806.6	0.00282
806.8	0.00216
807	0.00342
807.2	0.00126
807.4	0.00336
807.6	0.00312
807.8	0.00389
808	0.00322
808.2	0.00434
808.4	0.00478
808.6	0.00394
808.8	0.00318
809	0.0025
809.2	0.00355
809.4	0.00226
809.6	0.00584
809.8	0.00376
810	0.00132
810.2	0.00335
810.4	0.00513
810.6	0.00471
810.8	0.00259
811	0.00215
811.2	0.0045
811.4	0.00451
811.6	0.00372
811.8	0.00228
812	0.00448
812.2	0.00156
812.4	0.00341
812.6	0.000462485
812.8	0.00288
813	0.00121
813.2	0.00506
813.4	0.00442
813.6	0.00359
813.8	9.48098e-05
814	0.00476
814.2	0.00325
814.4	0.0024
814.6	0.00338
814.8	0.00184
815	0.0034
815.2	0.00303
815.4	0.00462
815.6	0.00257
815.8	0
816	0.00439
816.2	0.00261
816.4	0.00605
816.6	0.00264
816.8	0.00347
817	0.0041
817.2	0.00299
817.4	0.00259
817.6	0.00365
817.8	0.000628899
818	0.002
818.2	0.00329
818.4	0.00544
818.6	0.000964775
818.8	0.00313
819	0.00152
819.2	0.0072
819.4	0.00076781
819.6	0.00132
819.8	0.003
820	0.000558151

## Sheet: Do3a source
wl(Eu) / nm	Eu		wl(Tb) / nm	Tb		wl(Dy) / nm	Dy		wl(Sm) / nm	Sm			wl(DyE) / nm	DyE		wl(EuE) / nm	EuE		wl(SmE) / nm	SmE		wl(TbE) / nm	TbE
330	0.000937577		330	0.00106		320	0.000950167		320	0.00102			390	0		390	0		390	0		390	0
330.5	0.00172		330.5	0.00361		321	0.0012		321	0.00174			390.5	0		390.5	0		390.5	0		390.5	0
331	0.00241		331	0.0025		322	0.00104		322	0.00166			391	0		391	0		391	0		391	0
331.5	0.00239		331.5	0.0033		323	0.00114		323	0.00136			391.5	0		391.5	0		391.5	0		391.5	0
332	0.000620519		332	0.000942089		324	0.00108		324	0.00169			392	0		392	0		392	0		392	0
332.5	0.00327		332.5	0.00231		325	0.0013		325	0.00142			392.5	0		392.5	0		392.5	0		392.5	0
333	0.00328		333	0.00297		326	0.00139		326	0.00173			393	0		393	0		393	0		393	0
333.5	0.0036		333.5	0.00381		327	0.00117		327	0.00175			393.5	0		393.5	0		393.5	0		393.5	0
334	0.00466		334	0.00491		328	0.00133		328	0.0019			394	0		394	0		394	0		394	0
334.5	0.00353		334.5	0.00631		329	0.00138		329	0.0016			394.5	0		394.5	0		394.5	0		394.5	0
335	0.00775		335	0.00721		330	0.00192		330	0.00196			395	0		395	0		395	0		395	0
335.5	0.0097		335.5	0.00872		331	0.00217		331	0.00274			395.5	0		395.5	0		395.5	0		395.5	0
336	0.00856		336	0.00993		332	0.00295		332	0.00308			396	0		396	0		396	0		396	0
336.5	0.01028		336.5	0.01082		333	0.00325		333	0.00401			396.5	0		396.5	0		396.5	0		396.5	0
337	0.01204		337	0.01292		334	0.00434		334	0.00476			397	0		397	0		397	0		397	0
337.5	0.01557		337.5	0.01594		335	0.00606		335	0.00644			397.5	0		397.5	0		397.5	0		397.5	0
338	0.01685		338	0.01876		336	0.00832		336	0.00884			398	0		398	0		398	0		398	0
338.5	0.02019		338.5	0.02033		337	0.01197		337	0.01207			398.5	0		398.5	0		398.5	0		398.5	0
339	0.02147		339	0.02475		338	0.01644		338	0.01654			399	0		399	0		399	0		399	0
339.5	0.02669		339.5	0.02815		339	0.02225		339	0.02136			399.5	0		399.5	0		399.5	0		399.5	0
340	0.03191		340	0.03289		340	0.03009		340	0.03044			400	0		400	0		400	0		400	0
340.5	0.03764		340.5	0.03711		341	0.04096		341	0.04117			400.5	0		400.5	0		400.5	0		400.5	0
341	0.04337		341	0.04416		342	0.05486		342	0.05298			401	0		401	0		401	0		401	0
341.5	0.04753		341.5	0.04947		343	0.0693		343	0.07006			401.5	0		401.5	0		401.5	0		401.5	0
342	0.05457		342	0.05835		344	0.08841		344	0.0881			402	0		402	0		402	0		402	0
342.5	0.06374		342.5	0.0623		345	0.10937		345	0.10794			402.5	0		402.5	0		402.5	0		402.5	0
343	0.07048		343	0.07644		346	0.13625		346	0.13309			403	0		403	0		403	0		403	0
343.5	0.07822		343.5	0.07932		347	0.16286		347	0.15912			403.5	0		403.5	0		403.5	0		403.5	0
344	0.08812		344	0.08949		348	0.1953		348	0.19206			404	0		404	0		404	0		404	0
344.5	0.09861		344.5	0.1023		349	0.2265		349	0.22145			404.5	0		404.5	0		404.5	0		404.5	0
345	0.11272		345	0.11324		350	0.26018		350	0.25316			405	0		405	0		405	0		405	0
345.5	0.11718		345.5	0.12467		351	0.29751		351	0.28956			405.5	0		405.5	0		405.5	0		405.5	0
346	0.13735		346	0.1399		352	0.331		352	0.32522			406	0		406	0		406	0		406	0
346.5	0.15123		346.5	0.15223		353	0.37001		353	0.35786			406.5	0		406.5	0		406.5	0		406.5	0
347	0.16097		347	0.16988		354	0.40944		354	0.40055			407	0		407	0		407	0		407	0
347.5	0.17902		347.5	0.18208		355	0.44454		355	0.43319			407.5	0		407.5	0		407.5	0		407.5	0
348	0.198		348	0.19637		356	0.48506		356	0.4691			408	0		408	0		408	0		408	0
348.5	0.20954		348.5	0.21697		357	0.51927		357	0.50875			408.5	0		408.5	0		408.5	0		408.5	0
349	0.22159		349	0.23026		358	0.55683		358	0.5503			409	0		409	0		409	0		409	0
349.5	0.2456		349.5	0.24752		359	0.5912		359	0.5787			409.5	0		409.5	0		409.5	0		409.5	0
350	0.26042		350	0.26744		360	0.62585		360	0.61371			410	0		410	0		410	0		410	0
350.5	0.27814		350.5	0.28866		361	0.65666		361	0.64719			410.5	0		410.5	0		410.5	0		410.5	0
351	0.29425		351	0.30123		362	0.69168		362	0.68014			411	0		411	0		411	0		411	0
351.5	0.31417		351.5	0.31968		363	0.72231		363	0.71711			411.5	0		411.5	0		411.5	0		411.5	0
352	0.33339		352	0.33465		364	0.75789		364	0.7468			412	0		412	0		412	0		412	0
352.5	0.35377		352.5	0.36025		365	0.78417		365	0.77285			412.5	0		412.5	0		412.5	0		412.5	0
353	0.37291		353	0.37378		366	0.81067		366	0.79966			413	0		413	0		413	0		413	0
353.5	0.38687		353.5	0.3903		367	0.83765		367	0.83498			413.5	0		413.5	0		413.5	0		413.5	0
354	0.39941		354	0.41912		368	0.86335		368	0.85046			414	0		414	0		414	0		414	0
354.5	0.42265		354.5	0.43321		369	0.88407		369	0.87782			414.5	0		414.5	0		414.5	0		414.5	0
355	0.44281		355	0.45417		370	0.90591		370	0.89781			415	0		415	0		415	0		415	0
355.5	0.45562		355.5	0.47377		371	0.92187		371	0.91544			415.5	0		415.5	0		415.5	0		415.5	0
356	0.48437		356	0.48784		372	0.9406		372	0.94095			416	0		416	0		416	0		416	0
356.5	0.5029		356.5	0.5139		373	0.95289		373	0.94715			416.5	0		416.5	0		416.5	0		416.5	0
357	0.51338		357	0.52392		374	0.95954		374	0.95042			417	0		417	0		417	0		417	0
357.5	0.53756		357.5	0.55286		375	0.96779		375	0.96612			417.5	0		417.5	0		417.5	0		417.5	0
358	0.55521		358	0.57073		376	0.97656		376	0.97527			418	0		418	0		418	0		418	0
358.5	0.57576		358.5	0.5843		377	0.97694		377	0.96944			418.5	0		418.5	0		418.5	0		418.5	0
359	0.59188		359	0.59939		378	0.98325		378	0.97719			419	0		419	0		419	0		419	0
359.5	0.60743		359.5	0.61944		379	0.98153		379	0.97125			419.5	0		419.5	0		419.5	0		419.5	0
360	0.62856		360	0.63972		380	0.97994		380	0.98925			420	0		420	0.0101787		420	0		420	0.0110731
360.5	0.64124		360.5	0.65515		381	0.98608		381	1			420.5	0		420.5	0.0104156		420.5	0		420.5	0.0108525
361	0.6573		361	0.67306		382	0.99373		382	0.99337			421	0		421	0.0140319		421	0		421	0.0126268
361.5	0.67134		361.5	0.69221		383	1		383	0.99789			421.5	0		421.5	0.0150967		421.5	0		421.5	0.00844668
362	0.68867		362	0.70152		384	0.99211		384	0.98906			422	0		422	0.012539		422	0		422	0.0110982
362.5	0.70274		362.5	0.71728		385	0.98097		385	0.97533			422.5	0		422.5	0.00749406		422.5	0		422.5	0.0109689
363	0.71466		363	0.7274		386	0.96559		386	0.97345			423	0		423	0.015218		423	0		423	0.011291
363.5	0.73956		363.5	0.73649		387	0.95939		387	0.96709			423.5	0		423.5	0.0187491		423.5	0		423.5	0.00956546
364	0.7527		364	0.76191		388	0.94521		388	0.94904			424	0		424	0.0112594		424	0		424	0.0103257
364.5	0.76764		364.5	0.77191		389	0.93359		389	0.94208			424.5	0		424.5	0.0125957		424.5	0		424.5	0.00923467
365	0.7792		365	0.79889		390	0.92505		390	0.92975			425	0		425	0.0150014		425	0		425	0.012277
365.5	0.78752		365.5	0.80984		391	0.90589		391	0.90955			425.5	0		425.5	0.0160696		425.5	0		425.5	0.00813663
366	0.80837		366	0.81573		392	0.89018		392	0.89186			426	0		426	0.00869052		426	0		426	0.0108276
366.5	0.82189		366.5	0.84063		393	0.87396		393	0.88986			426.5	0		426.5	0.0184294		426.5	0		426.5	0.00862889
367	0.83409		367	0.84691		394	0.85229		394	0.86435			427	0		427	0.0135318		427	0		427	0.0105213
367.5	0.85098		367.5	0.85772		395	0.83882		395	0.84272			427.5	0		427.5	0.0143085		427.5	0		427.5	0.0117971
368	0.85197		368	0.86474		396	0.81591		396	0.83093			428	0		428	0.0113125		428	0		428	0.00709548
368.5	0.87365		368.5	0.88599		397	0.79955		397	0.81359			428.5	0		428.5	0.0118312		428.5	0		428.5	0.00923753
369	0.88429		369	0.89452		398	0.78074		398	0.79567			429	0		429	0.00858667		429	0		429	0.0112856
369.5	0.89239		369.5	0.90757		399	0.75888		399	0.77001			429.5	0		429.5	0.00775916		429.5	0		429.5	0.0108409
370	0.89475		370	0.90977		400	0.73997		400	0.75652			430	0		430	0.00160447		430	0		430	0.0101309
370.5	0.9079		370.5	0.92201		401	0.72026		401	0.73415			430.5	0		430.5	0.0047935		430.5	0		430.5	0.00728224
371	0.91577		371	0.92111		402	0.70058		402	0.71943			431	0		431	0.00611712		431	0		431	0.00700814
371.5	0.93056		371.5	0.93575		403	0.68228		403	0.69772			431.5	0		431.5	0.0095505		431.5	0		431.5	0.00494045
372	0.94085		372	0.94936		404	0.66409		404	0.68318			432	0		432	0.0100528		432	0		432	0.0106267
372.5	0.93341		372.5	0.95199		405	0.64376		405	0.66036			432.5	0		432.5	0.00501346		432.5	0		432.5	0.00738723
373	0.95116		373	0.96485		406	0.62652		406	0.64014			433	0		433	0.00948896		433	0		433	0.00846158
373.5	0.95255		373.5	0.96321		407	0.60563		407	0.61974			433.5	0		433.5	0.00761652		433.5	0		433.5	0.0080242
374	0.95261		374	0.96771		408	0.58526		408	0.60212			434	0		434	0.0102335		434	0		434	0.00707276
374.5	0.9632		374.5	0.97481		409	0.56772		409	0.57451			434.5	0		434.5	0.00810937		434.5	0		434.5	0.0100009
375	0.97178		375	0.97472		410	0.54696		410	0.55675			435	0		435	0.00860984		435	0		435	0.00772079
375.5	0.96612		375.5	0.98113		411	0.53184		411	0.54472			435.5	0		435.5	0.00755325		435.5	0		435.5	0.00694824
376	0.97385		376	0.97885		412	0.51364		412	0.52107			436	0		436	0.0153435		436	0		436	0.00969138
376.5	0.97384		376.5	0.99017		413	0.49696		413	0.50747			436.5	0		436.5	0.0101326		436.5	0		436.5	0.00667002
377	0.96996		377	0.99018		414	0.47803		414	0.48519			437	0		437	0.00699167		437	0		437	0.00874595
377.5	0.9855		377.5	0.98596		415	0.46182		415	0.4806			437.5	0		437.5	0.00932096		437.5	0		437.5	0.0101442
378	0.97361		378	0.9899		416	0.44748		416	0.46408			438	0		438	0.00542868		438	0		438	0.00606213
378.5	0.98277		378.5	0.99786		417	0.42966		417	0.45252			438.5	0		438.5	0.00670084		438.5	0		438.5	0.00753483
379	0.98017		379	0.98706		418	0.41515		418	0.42835			439	0		439	0.00798415		439	0		439	0.00520379
379.5	0.98387		379.5	0.98209		419	0.4022		419	0.41574			439.5	0		439.5	0.00564842		439.5	0		439.5	0.0070959
380	0.98408		380	0.98381		420	0.3859		420	0.39814			440	0		440	0.005894		440	0		440	0.0074224
380.5	0.98368		380.5	0.99208		421	0.37242		421	0.38822			440.5	0		440.5	0.00665644		440.5	0		440.5	0.0064238
381	0.97966		381	0.99646		422	0.35843		422	0.36816			441	0		441	0.0043581		441	0		441	0.00675032
381.5	0.98897		381.5	0.99323		423	0.34433		423	0.35626			441.5	0		441.5	0.00358578		441.5	0		441.5	0.00510023
382	0.98731		382	0.9967		424	0.32977		424	0.34609			442	0		442	0.00588127		442	0		442	0.00862234
382.5	0.9969		382.5	0.99592		425	0.31794		425	0.32995			442.5	0		442.5	0.0076565		442.5	0		442.5	0.00434942
383	1		383	1		426	0.30596		426	0.31651			443	0		443	0.00688307		443	0		443	0.00983362
383.5	0.99682		383.5	0.99451		427	0.2935		427	0.30602			443.5	0		443.5	0.00866706		443.5	0		443.5	0.00572879
384	0.99117		384	0.98919		428	0.28231		428	0.29583			444	0		444	0.00432865		444	0		444	0.0069503
384.5	0.983		384.5	0.98838		429	0.27093		429	0.28257			444.5	0		444.5	0.00788535		444.5	0		444.5	0.0057159
385	0.97286		385	0.98034		430	0.26017		430	0.27442			445	0		445	0.00686598		445	0		445	0.00490084
385.5	0.96792		385.5	0.9841		431	0.24982		431	0.26194			445.5	0		445.5	0.00761877		445.5	0		445.5	0.009705
386	0.96992		386	0.97166		432	0.23923		432	0.25125			446	0		446	0.0053313		446	0		446	0.00464536
386.5	0.96763		386.5	0.96241		433	0.23132		433	0.23878			446.5	0		446.5	0.00733957		446.5	0		446.5	0.00757078
387	0.95268		387	0.9503		434	0.22259		434	0.23068			447	0		447	0.00505754		447	0		447	0.00585469
387.5	0.94763		387.5	0.95744		435	0.21271		435	0.21913			447.5	0		447.5	0.0070754		447.5	0		447.5	0.00520242
388	0.9477		388	0.94398		436	0.2029		436	0.2136			448	0		448	0.00479875		448	0		448	0.00746024
388.5	0.93866		388.5	0.94343		437	0.19518		437	0.20603			448.5	0		448.5	0.0027744		448.5	0		448.5	0.00672253
389	0.9257		389	0.93747		438	0.18678		438	0.19763			449	0		449	0.00428045		449	0		449	0.00437146
389.5	0.92319		389.5	0.92616		439	0.1799		439	0.18739			449.5	0		449.5	0.00276823		449.5	0		449.5	0.00639221
390	0.91155		390	0.92281		440	0.17001		440	0.17816			450	0.0100636		450	0.00855556		450	0		450	0.00548853
390.5	0.90539		390.5	0.91399		441	0.16454		441	0.17135			450.5	0.0331962		450.5	0.00728808		450.5	0		450.5	0.00508305
391	0.90392		391	0.89646		442	0.15828		442	0.16504			451	0.0562776		451	0.000754045		451	0		451	0.00548845
391.5	0.89852		391.5	0.89346		443	0.15235		443	0.15907			451.5	0.05713		451.5	0.00125649		451.5	0		451.5	0.00678655
392	0.87583		392	0.88376		444	0.14502		444	0.1512			452	0.0579805		452	0.0045246		452	0		452	0.00452338
392.5	0.87895		392.5	0.87507		445	0.14007		445	0.14409			452.5	0.0186374		452.5	0.00552698		452.5	0		452.5	0.00347012
393	0.86719		393	0.86586		446	0.133		446	0.14001			453	-0.0206188		453	0.00552088		453	0		453	0.00669186
393.5	0.85755		393.5	0.87097		447	0.12842		447	0.13423			453.5	0.0153101		453.5	0.00301548		453.5	0		453.5	0.00597516
394	0.84989		394	0.85038		448	0.12298		448	0.12846			454	0.0511599		454	0.00502026		454	0		454	0.00459953
394.5	0.84423		394.5	0.84416		449	0.11666		449	0.12358			454.5	0.00847703		454.5	0.00326636		454.5	0		454.5	0.00524225
395	0.8281		395	0.83712		450	0.1123		450	0.11826			455	-0.0341121		455	0.00702646		455	0		455	0.00564391
395.5	0.82915		395.5	0.81281		451	0.10843		451	0.11372			455.5	-0.0130744		455.5	0.000250894		455.5	0		455.5	0.00177151
396	0.81808		396	0.8052		452	0.10468		452	0.11179			456	0.00791711		456	-0.00125423		456	0		456	0.00620544
396.5	0.80467		396.5	0.80073		453	0.10072		453	0.10506			456.5	0.00680126		456.5	0.00651759		456.5	0		456.5	0.00653306
397	0.7915		397	0.79839		454	0.09705		454	0.10014			457	0.00568785		457	0.00676656		457	0		457	0.00532095
397.5	0.78699		397.5	0.77778		455	0.09335		455	0.09536			457.5	0.0183012		457.5	0		457.5	0		457.5	0.00829447
398	0.77062		398	0.76787		456	0.08979		456	0.09147			458	0.0308869		458	0.00726288		458	0		458	0.00354749
398.5	0.75548		398.5	0.76998		457	0.08655		457	0.08787			458.5	0.00987708		458.5	0.0045142		458.5	0		458.5	0.00265177
399	0.75446		399	0.75091		458	0.08326		458	0.08429			459	-0.011087		459	0.00425429		459	0		459	0.00370606
399.5	0.74167		399.5	0.73927		459	0.08007		459	0.08255			459.5	-0.000421125		459.5	0.00600583		459.5	0		459.5	0.00474619
400	0.73		400	0.72915		460	0.07661		460	0.08034			460	0.0102216		460	0.00826243		460	0		460	0.00354392
400.5	0.71864		400.5	0.72387		461	0.07358		461	0.07578			460.5	0.000263416		460.5	0.00525707		460.5	0		460.5	0.00780236
401	0.71804		401	0.71297		462	0.07076		462	0.07236			461	-0.00967315		461	-0.000250576		461	0		461	0.00708429
401.5	0.70405		401.5	0.69747		463	0.06847		463	0.0699			461.5	-0.00586394		461.5	0.00225577		461.5	0		461.5	0.0019375
402	0.69439		402	0.69202		464	0.06593		464	0.06641			462	-0.00206297		462	0.00601333		462	0		462	0.00499193
402.5	0.68117		402.5	0.67816		465	0.0636		465	0.06506			462.5	-0.00752484		462.5	0.00301008		462.5	0		462.5	0.00508084
403	0.67212		403	0.67719		466	0.0612		466	0.0619			463	-0.0129749		463	0.00251456		463	0		463	0.00604097
403.5	0.66225		403.5	0.66445		467	0.05889		467	0.05963			463.5	-0.0533266		463.5	0.00477118		463.5	0		463.5	0.0049993
404	0.64968		404	0.65846		468	0.05701		468	0.0575			464	-0.0935914		464	0.00276138		464	0		464	0.00419489
404.5	0.6469		404.5	0.64937		469	0.05493		469	0.05464			464.5	-0.061183		464.5	0.0045222		464.5	0		464.5	0.00516461
405	0.63362		405	0.63984		470	0.0536		470	0.0528			465	-0.0288444		465	0.00226529		465	0		465	0.00355271
405.5	0.62246		405.5	0.62681		471	0.05213		471	0.05129			465.5	-0.0170374		465.5	0.00828391		465.5	0		465.5	0.00460302
406	0.61829		406	0.61521		472	0.05062		472	0.04937			466	-0.00525571		466	0.00401854		466	0		466	0.00395459
406.5	0.59897		406.5	0.60573		473	0.04922		473	0.04643			466.5	0.00632115		466.5	0.00805488		466.5	0		466.5	0.00388022
407	0.59606		407	0.59568		474	0.04789		474	0.04557			467	0.0178732		467	0.00629191		467	0		467	0.00469331
407.5	0.58609		407.5	0.58461		475	0.04685		475	0.04396			467.5	0.056262		467.5	0.00353129		467.5	0		467.5	0.00655428
408	0.57375		408	0.57448		476	0.04612		476	0.04254			468	0.0945688		468	0		468	0		468	0.00348334
408.5	0.56234		408.5	0.56701		477	0.04467		477	0.04096			468.5	0.0851037		468.5	0.00428636		468.5	0		468.5	0.00161762
409	0.55277		409	0.55873		478	0.0432		478	0.03804			469	0.0756588		469	0.00504358		469	0		469	0.00340616
409.5	0.55237		409.5	0.5538		479	0.04195		479	0.03707			469.5	0.0995017		469.5	-0.00126323		469.5	0		469.5	0.00195094
410	0.54168		410	0.54016		480	0.04033		480	0.03577			470	0.123294		470	0.00302757		470	0		470	0.00430374
410.5	0.53645		410.5	0.5353		481	0.03877		481	0.03426			470.5	0.142137		470.5	0.00835299		470.5	0		470.5	0.00414852
411	0.52288		411	0.52459		482	0.03741		482	0.03293			471	0.16094		471	0.00126789		471	0		471	0.00423673
411.5	0.51345		411.5	0.51029		483	0.03648		483	0.03248			471.5	0.227709		471.5	0.00355359		471.5	0		471.5	0.0025324
412	0.50519		412	0.50767		484	0.03503		484	0.03114			472	0.294336		472	0.00203593		472	0		472	0.00392742
412.5	0.49045		412.5	0.49384		485	0.03356		485	0.02982			472.5	0.288309		472.5	0.00229452		472.5	0		472.5	0.00564257
413	0.4925		413	0.48911		486	0.03188		486	0.02875			473	0.282295		473	0.00153674		473	0		473	0.00704288
413.5	0.47682		413.5	0.47598		487	0.02975		487	0.02718			473.5	0.311287		473.5	0.00357761		473.5	0		473.5	0.0036156
414	0.47383		414	0.47133		488	0.02797		488	0.02618			474	0.340218		474	0.00256017		474	0		474	0.0032092
414.5	0.46044		414.5	0.46085		489	0.02626		489	0.02506			474.5	0.405846		474.5	0.00665981		474.5	0		474.5	0.00288408
415	0.4558		415	0.45168		490	0.02508		490	0.02458			475	0.471336		475	0.00128281		475	0		475	0.00264
415.5	0.44581		415.5	0.44648		491	0.02398		491	0.02392			475.5	0.494444		475.5	0.00769514		475.5	0		475.5	0.00198365
416	0.44359		416	0.44005		492	0.02303		492	0.02289			476	0.517503		476	-0.00102742		476	0		476	0.00445567
416.5	0.42771		416.5	0.43317		493	0.02209		493	0.02141			476.5	0.554927		476.5	0.0030897		476.5	0		476.5	0.00421071
417	0.42113		417	0.42689		494	0.02116		494	0.02141			477	0.592273		477	0.00591463		477	0		477	0.00586367
417.5	0.41716		417.5	0.41383		495	0.02037		495	0.02001			477.5	0.566497		477.5	0.00643736		477.5	0		477.5	0.00545789
418	0.40891		418	0.40942		496	0.01946		496	0.01928			478	0.540775		478	0.00463933		478	0		478	0.00612515
418.5	0.39976		418.5	0.40114		497	0.01866		497	0.01877			478.5	0.538466		478.5	0.00283218		478.5	0		478.5	0.00960541
419	0.39423		419	0.39192		498	0.01802		498	0.01808			479	0.536161		479	0.000773189		479	0		479	0.0131695
419.5	0.38547		419.5	0.386		499	0.01714		499	0.01739			479.5	0.564002		479.5	0.00386686		479.5	0		479.5	0.0161576
420	0.37918		420	0.37472		500	0.01666		500	0.01706			480	0.591785		480	0.00360617		480	0		480	0.017163
420.5	0.37308		420.5	0.37073		501	0.01611		501	0.01631			480.5	0.555862		480.5	0.00335883		480.5	0		480.5	0.025122
421	0.3653		421	0.36338		502	0.01551		502	0.01623			481	0.520013		481	-0.00361148		481	0		481	0.034164
421.5	0.3521		421.5	0.35485		503	0.01483		503	0.01525			481.5	0.570939		481.5	0.00413225		481.5	0		481.5	0.053899
422	0.3474		422	0.34733		504	0.01442		504	0.01535			482	0.621758		482	0.00232598		482	0		482	0.063605
422.5	0.34428		422.5	0.34		505	0.01396		505	0.01467			482.5	0.610603		482.5	0.00206823		482.5	0		482.5	0.0899808
423	0.33784		423	0.33714		506	0.01349		506	0.01327			483	0.59947		483	0.00257623		483	0		483	0.131541
423.5	0.33474		423.5	0.32876		507	0.01292		507	0.01386			483.5	0.544671		483.5	0.00515988		483.5	0		483.5	0.183311
424	0.32465		424	0.32068		508	0.01249		508	0.01329			484	0.489985		484	0.00361455		484	0		484	0.220813
424.5	0.31175		424.5	0.31411		509	0.01212		509	0.01261			484.5	0.468014		484.5	0.00413209		484.5	0		484.5	0.265047
425	0.31284		425	0.31006		510	0.01167		510	0.01194			485	0.446087		485	0.0049026		485	0		485	0.290292
425.5	0.29878		425.5	0.30654		511	0.0113		511	0.01204			485.5	0.43724		485.5	0.0028421		485.5	0		485.5	0.318304
426	0.29878		426	0.29624		512	0.01083		512	0.01118			486	0.428411		486	0.00438551		486	0		486	0.338854
426.5	0.29215		426.5	0.29336		513	0.01051		513	0.01099			486.5	0.371941		486.5	0		486.5	0		486.5	0.354184
427	0.28296		427	0.28631		514	0.01017		514	0.01049			487	0.315587		487	0.0010335		487	0		487	0.379817
427.5	0.28078		427.5	0.27974		515	0.00986		515	0.01049			487.5	0.258963		487.5	0.00180693		487.5	0		487.5	0.372157
428	0.28143		428	0.27507		516	0.00952		516	0.00957			488	0.202455		488	0.00517541		488	0		488	0.377374
428.5	0.27161		428.5	0.26941		517	0.00919		517	0.00973			488.5	0.201149		488.5	0.0046531		488.5	0		488.5	0.362902
429	0.26295		429	0.26687		518	0.00893		518	0.00903			489	0.199844		489	0		489	0		489	0.355975
429.5	0.26054		429.5	0.25501		519	0.0086		519	0.00932			489.5	0.169372		489.5	0.00646831		489.5	0		489.5	0.357705
430	0.25322		430	0.25212		520	0.00835		520	0.00898			490	0.138962		490	0.00284114		490	0		490	0.352022
430.5	0.24925		430.5	0.2437		521	0.00815		521	0.00877			490.5	0.11767		490.5	0.00336571		490.5	0		490.5	0.352997
431	0.24877		431	0.24141		522	0.00778		522	0.00854			491	0.0964211		491	0.00518143		491	0		491	0.325532
431.5	0.23891		431.5	0.24003		523	0.00757		523	0.00834			491.5	0.0644151		491.5	0.0046623		491.5	0		491.5	0.313675
432	0.23464		432	0.23238		524	0.00733		524	0.00807			492	0.0324742		492	0.0005181		492	0		492	0.298152
432.5	0.2291		432.5	0.23008		525	0.00712		525	0.00786			492.5	0.0546141		492.5	0.000777458		492.5	0		492.5	0.281532
433	0.22622		433	0.2223		526	0.00694		526	0.00764			493	0.0767091		493	0.00207416		493	0		493	0.263817
433.5	0.22289		433.5	0.21831		527	0.00661		527	0.00744			493.5	0.0577106		493.5	0.0064783		493.5	0		493.5	0.243011
434	0.21471		434	0.21667		528	0.00642		528	0.00718			494	0.0387505		494	0.00129684		494	0		494	0.219677
434.5	0.21075		434.5	0.21053		529	0.00624		529	0.00698			494.5	0.0408606		494.5	-0.00155713		494.5	0		494.5	0.207414
435	0.20509		435	0.20972		530	0.00607		530	0.00686			495	0.0429665		495	0.000778995		495	0		495	0.187478
435.5	0.20299		435.5	0.20027		531	0.00587		531	0.00654			495.5	0.0158018		495.5	0.00129292		495.5	0		495.5	0.16186
436	0.1954		436	0.19899		532	0.00575		532	0.00641			496	-0.0113081		496	0.00156484		496	0		496	0.138976
436.5	0.19491		436.5	0.1945		533	0.00552		533	0.0062			496.5	0.00258859		496.5	0.00130272		496.5	0		496.5	0.126844
437	0.18798		437	0.19056		534	0.0054		534	0.00604			497	0.0164573		497	0.00104076		497	0		497	0.106345
437.5	0.18446		437.5	0.18386		535	0.00515		535	0.00588			497.5	0.0130156		497.5	0.00156012		497.5	0		497.5	0.0906761
438	0.18153		438	0.1806		536	0.00501		536	0.00563			498	0.00958081		498	-0.00078135		498	0		498	0.0757393
438.5	0.17783		438.5	0.17835		537	0.00494		537	0.00554			498.5	0.0153765		498.5	-0.000521159		498.5	0		498.5	0.0636325
439	0.17355		439	0.17599		538	0.00477		538	0.00528			499	0.0211606		499	0.00156778		499	0		499	0.0556254
439.5	0.16895		439.5	0.16666		539	0.00463		539	0.00524			499.5	0.010902		499.5	0.00809001		499.5	0		499.5	0.0455058
440	0.16754		440	0.16844		540	0.00448		540	0.00505			500	0.000663952		500	0		500	0		500	0.0374783
440.5	0.15982		440.5	0.16701		541	0.00437		541	0.00489			500.5	-0.00560626		500.5	0.00627692		500.5	0		500.5	0.0345214
441	0.15841		441	0.15873		542	0.00424		542	0.00475			501	-0.011864		501	0.00052353		501	0		501	0.0285995
441.5	0.15806		441.5	0.15394		543	0.00415		543	0.0046			501.5	0.000524073		501.5	0.000262162		501.5	0		501.5	0.027038
442	0.15245		442	0.15274		544	0.00402		544	0.00444			502	0.0128874		502	0.000525118		502	0		502	0.0211788
442.5	0.15087		442.5	0.15152		545	0.00386		545	0.00434			502.5	-0.00564988		502.5	0.0021085		502.5	0		502.5	0.0175772
443	0.14633		443	0.14491		546	0.00379		546	0.0042			503	-0.0241503		503	0.002633		503	0		503	0.0165842
443.5	0.14211		443.5	0.14161		547	0.00367		547	0.00407			503.5	-0.00779546		503.5	0.00132131		503.5	0		503.5	0.0134707
444	0.14276		444	0.14174		548	0.00356		548	0.00397			504	0.00852696		504	0		504	0		504	0.015026
444.5	0.13713		444.5	0.13392		549	0.00351		549	0.00389			504.5	-0.0102588		504.5	0		504.5	0		504.5	0.0135953
445	0.1338		445	0.13525		550	0.00337		550	0.00372			505	-0.0290075		505	-0.00476943		505	0		505	0.00714722
445.5	0.13256		445.5	0.13254		551	0.00329		551	0.00369			505.5	-0.00999287		505.5	0.00504499		505.5	0		505.5	0.00980422
446	0.13334		446	0.12737		552	0.0032		552	0.00353			506	0.00898413		506	-0.00106237		506	0		506	0.00938508
446.5	0.12634		446.5	0.12491		553	0.00313		553	0.00344			506.5	0.000838223		506.5	0.000531855		506.5	0		506.5	0.00871918
447	0.12385		447	0.12481		554	0.00307		554	0.00348			507	-0.00729161		507	-0.00133649		507	0		507	0.0106893
447.5	0.12242		447.5	0.12221		555	0.00299		555	0.0034			507.5	0.000825189		507.5	-0.00186924		507.5	0		507.5	0.00556498
448	0.1205		448	0.11982		556	0.0029		556	0.00336			508	0.00892602		508	0		508	0		508	0.0046365
448.5	0.11696		448.5	0.11772		557	0.00289		557	0.00327			508.5	0.00199928		508.5	0.000801784		508.5	0		508.5	0.00790218
449	0.11477		449	0.1132		558	0.00282		558	0.00324			509	-0.00491385		509	-0.00240833		509	0		509	0.00739097
449.5	0.11233		449.5	0.11099		559	0.00293		559	0.00321			509.5	-0.0132986		509.5	-0.000535849		509.5	0		509.5	0.00611029
450	0.1071		450	0.10824		560	0.003		560	0.00327			510	-0.0216669		510	-0.00294714		510	0		510	0.00422277
450.5	0.10657		450.5	0.10744		561	0.00321		561	0.0033			510.5	-0.0136233		510.5	0.00322178		510.5	0		510.5	0.00397299
451	0.10422		451	0.10383		562	0.00347		562	0.00339			511	-0.00559546		511	-0.00135014		511	0		511	0.00501473
451.5	0.10203		451.5	0.10239		563	0.00402		563	0.00333			511.5	-0.00306168		511.5	0.000809614		511.5	0		511.5	0.00251557
452	0.10016		452	0.10032		564	0.00454		564	0.00308			512	-0.00053284		512	0.00513734		512	0		512	0.00252376
452.5	0.0963		452.5	0.09662		565	0.005		565	0.00299			512.5	-0.0118921		512.5	0.00325729		512.5	0		512.5	0.00653198
453	0.09659		453	0.09839		566	0.00519		566	0.00288			513	-0.0232292		513	0.00298994		513	0		513	0.00636619
453.5	0.0953		453.5	0.09348		567	0.00579		567	0.00272			513.5	-0.0235946		513.5	0.00272312		513.5	0		513.5	0.0019218
454	0.09385		454	0.09301		568	0.00699		568	0.00252			514	-0.0239594		514	0.00162988		514	0		514	0.00394594
454.5	0.09126		454.5	0.08904		569	0.00787		569	0.00236			514.5	-0.0257661		514.5	0.00573497		514.5	0		514.5	0.0039527
455	0.08835		455	0.08785		570	0.00847		570	0.00236			515	-0.0275693		515	0.00601647		515	0		515	0.00571685
455.5	0.0862		455.5	0.0865		571	0.00941		571	0.00228			515.5	-0.0224218		515.5	-0.0013742		515.5	0		515.5	0.00431521
456	0.08438		456	0.08684		572	0.0116		572	0.0022			516	-0.0172842		516	0.00219659		516	0		516	0.00291628
456.5	0.08323		456.5	0.08402		573	0.01346		573	0.00216			516.5	-0.00931034		516.5	0.00467516		516.5	0		516.5	0.00363127
457	0.07945		457	0.0822		574	0.01212		574	0.00206			517	-0.00135191		517	0.00386043		517	0		517	-0.000443256
457.5	0.08166		457.5	0.07971		575	0.01106		575	0.00198			517.5	-0.00467687		517.5	0.00248781		517.5	0		517.5	0.00435121
458	0.07907		458	0.07644		576	0.01108		576	0.00192			518	-0.00799542		518	0.00581514		518	0		518	0.0046312
458.5	0.07584		458.5	0.07582		577	0.00993		577	0.00191			518.5	-0.00428202		518.5	0.0038849		518.5	0		518.5	0.00320717
459	0.07493		459	0.07422		578	0.00741		578	0.00183			519	-0.000575782		519	-0.0030622		519	0		519	0.00116607
459.5	0.07342		459.5	0.07587		579	0.00592		579	0.00179			519.5	-0.00543016		519.5	0.00222922		519.5	0		519.5	0.000179129
460	0.07311		460	0.07201		580	0.00512		580	0.00172			520	-0.0102752		520	0.00251138		520	-0.0302289		520	0.00340761
460.5	0.07007		460.5	0.06815		581	0.00435		581	0.00175			520.5	-0.00517584		520.5	0.00307704		520.5	-0.0203244		520.5	0.00206355
461	0.06763		461	0.06968		582	0.00358		582	0.00171			521	-8.6273e-05		521	0.00167893		521	-0.0104389		521	0.00387199
461.5	0.06882		461.5	0.06619		583	0.00298		583	0.00175			521.5	-0.0108038		521.5	0.00252779		521.5	-0.00589559		521.5	0.00315735
462	0.06573		462	0.06434		584	0.00267		584	0.00181			522	-0.0215008		522	-0.00282038		522	-0.00136098		522	0.00543129
462.5	0.06471		462.5	0.06372		585	0.00235		585	0.00183			522.5	-0.0150074		522.5	-0.00253474		522.5	0.00617567		522.5	0.00145044
463	0.06317		463	0.06441		586	0.00214		586	0.00191			523	-0.00852643		523	-0.000565602		523	0.0136979		523	0.00354444
463.5	0.06197		463.5	0.06038		587	0.00207		587	0.00197			523.5	0.00233922		523.5	0.00113352		523.5	0.00893504		523.5	0.00619684
464	0.06098		464	0.06322		588	0.00186		588	0.00214			524	0.0131841		524	0.00312702		524	0.00418128		524	0.00237232
464.5	0.05908		464.5	0.0601		589	0.00171		589	0.00235			524.5	-0.000649768		524.5	-0.00113813		524.5	0.00759197		524.5	0.00356549
465	0.05831		465	0.05864		590	0.00162		590	0.00238			525	-0.0144573		525	0.000570217		525	0.0109962		525	0.0046733
465.5	0.05691		465.5	0.05721		591	0.00152		591	0.00246			525.5	-0.00502337		525.5	0.00256716		525.5	0.0117469		525.5	0.00312294
466	0.05453		466	0.0566		592	0.00141		592	0.00259			526	0.00439264		526	0.00601947		526	0.0124961		526	0.00450893
466.5	0.0541		466.5	0.05518		593	0.00136		593	0.00269			526.5	-0.00228201		526.5	0.00602545		526.5	0.0151319		526.5	0.00415256
467	0.05323		467	0.05349		594	0.00133		594	0.00302			527	-0.00894399		527	-0.00172994		527	0.0177627		527	0.00415897
467.5	0.05266		467.5	0.05183		595	0.00127		595	0.00322			527.5	-0.00537664		527.5	0.00980929		527.5	0.00946712		527.5	0.00389663
468	0.05235		468	0.05248		596	0.00126		596	0.00369			528	-0.00181604		528	-0.000578479		528	0.00118722		528	0.00204457
468.5	0.04987		468.5	0.05181		597	0.00127		597	0.00401			528.5	-0.00417513		528.5	0.0014453		528.5	0.00221969		528.5	0.0056843
469	0.04974		469	0.05097		598	0.00119		598	0.00341			529	-0.00652976		529	0.00668401		529	0.00325021		529	0.00382374
469.5	0.04889		469.5	0.05003		599	0.00116		599	0.00305			529.5	-0.010429		529.5	0.00437424		529.5	0.0178762		529.5	0.00233738
470	0.04656		470	0.04905		600	0.00114		600	0.00327			530	-0.0143209		530	-0.00175502		530	0.0324745		530	0.00600769
470.5	0.04816		470.5	0.04839		601	0.00108		601	0.00354			530.5	-0.00181293		530.5	0.00117278		530.5	0.00943609		530.5	0.00611508
471	0.04417		471	0.04698		602	0.00113		602	0.00337			531	0.0106715		531	0.00176331		531	-0.013559		531	0.0047129
471.5	0.04466		471.5	0.04667		603	0.00106		603	0.00287			531.5	0.017242		531.5	-0.000293835		531.5	-0.00335286		531.5	0.00859629
472	0.04538		472	0.04604		604	0.00107		604	0.00252			532	0.0238002		532	0.00294105		532	0.00683408		532	0.00624131
472.5	0.04235		472.5	0.04504		605	0.00108		605	0.00244			532.5	0.0122895		532.5	0.00059015		532.5	0.00182183		532.5	0.0109965
473	0.0421		473	0.04392		606	0.00104		606	0.0025			533	0.000800342		533	-0.00177981		533	-0.00318101		533	0.0115897
473.5	0.0413		473.5	0.0436		607	0.000975213		607	0.00253			533.5	0.00281427		533.5	0.0059233		533.5	0.00100712		533.5	0.0134286
474	0.04059		474	0.04242		608	0.00102		608	0.00251			534	0.00482442		534	0.00326457		534	0.00518742		534	0.0163157
474.5	0.03977		474.5	0.04194		609	0.000968778		609	0.0023			534.5	-0.00534405		534.5	0.00327304		534.5	0.00613196		534.5	0.0181671
475	0.0392		475	0.04105		610	0.000952573		610	0.00194			535	-0.0154935		535	-0.00208404		535	0.00707473		535	0.0278826
475.5	0.03814		475.5	0.04047		611	0.000914852		611	0.00155			535.5	-0.0104686		535.5	0.00418719		535.5	-0.00727437		535.5	0.0414997
476	0.03811		476	0.03973		612	0.00091273		612	0.00127			536	-0.00545302		536	0.00119522		536	-0.0215967		536	0.0612557
476.5	0.03577		476.5	0.03896		613	0.000964603		613	0.00115			536.5	-0.000392984		536.5	0.000300536		536.5	-0.00844034		536.5	0.0869097
477	0.03568		477	0.0385		614	0.000907756		614	0.000982795			537	0.00465763		537	0.00301691		537	0.00469151		537	0.125187
477.5	0.03512		477.5	0.03808		615	0.000889306		615	0.000920614			537.5	0.00974721		537.5	0.00362151		537.5	-0.0132562		537.5	0.15115
478	0.03463		478	0.03685		616	0.000892124		616	0.000886918			538	0.0148273		538	0.00454558		538	-0.0311705		538	0.189985
478.5	0.03411		478.5	0.0369		617	0.000909192		617	0.00085231			538.5	0.00595868		538.5	-0.000607381		538.5	-0.0103214		538.5	0.234196
479	0.03321		479	0.03655		618	0.000902018		618	0.000840325			539	-0.00289352		539	-0.00365714		539	0.010489		539	0.283321
479.5	0.03254		479.5	0.0359		619	0.000837327		619	0.000788153			539.5	0.00844232		539.5	-0.00182688		539.5	0.00142749		539.5	0.354478
480	0.03153		480	0.03548		620	0.000838955		620	0.000747738			540	0.0197572		540	0.00336519		540	-0.00761728		540	0.477318
480.5	0.02979		480.5	0.03545		621	0.000860087		621	0.000706258			540.5	0.00606488		540.5	0.000920689		540.5	-0.00907374		540.5	0.61937
481	0.03107		481	0.03543		622	0.000838194		622	0.000722045			541	-0.00760211		541	-0.00153715		541	-0.0105275		541	0.748259
481.5	0.02956		481.5	0.03557		623	0.000826051		623	0.000712824			541.5	-0.00250681		541.5	0.0114213		541.5	-0.0112234		541.5	0.834823
482	0.03038		482	0.03617		624	0.000815141		624	0.000661002			542	0.0025791		542	-0.0027845		542	-0.011918		542	0.871916
482.5	0.02913		482.5	0.03766		625	0.000812765		625	0.000675957			542.5	0.00295471		542.5	0.00279329		542.5	-0.0143225		542.5	0.881595
483	0.029		483	0.03995		626	0.000798554		626	0.000653282			543	0.00332963		543	0.00715831		543	-0.0167226		543	0.855701
483.5	0.02782		483.5	0.04332		627	0.000836331		627	0.000657028			543.5	-0.00270483		543.5	-0.0018701		543.5	-0.0223532		543.5	0.886102
484	0.02636		484	0.04715		628	0.000803635		628	0.000732456			544	-0.0087282		544	-0.00594485		544	-0.0279734		544	0.927101
484.5	0.02616		484.5	0.04959		629	0.000743576		629	0.000729459			544.5	-0.00680535		544.5	-0.00157253		544.5	-0.0223615		544.5	0.995111
485	0.02688		485	0.05122		630	0.000795587		630	0.000734548			545	-0.00488603		545	-0.00188756		545	-0.0167598		545	1
485.5	0.02436		485.5	0.0519		631	0.000754951		631	0.000735336			545.5	0.000270021		545.5	-0.00063076		545.5	-0.0198197		545.5	0.999483
486	0.02466		486	0.0533		632	0.000779856		632	0.000834467			546	0.00541663		546	0.00696103		546	-0.0228741		546	0.94163
486.5	0.02424		486.5	0.05328		633	0.000728667		633	0.000902993			546.5	0.00898951		546.5	-0.00222053		546.5	-0.022804		546.5	0.85084
487	0.02576		487	0.05366		634	0.00077647		634	0.000949818			547	0.0125559		547	-0.000953817		547	-0.022734		547	0.768538
487.5	0.02305		487.5	0.05392		635	0.000732821		635	0.000997555			547.5	0.00636216		547.5	0.000318789		547.5	-0.0202544		547.5	0.662428
488	0.02329		488	0.05302		636	0.00075569		636	0.001			548	0.000179765		548	0.00255168		548	-0.0177793		548	0.586856
488.5	0.02284		488.5	0.052		637	0.000723779		637	0.00115			548.5	0.0103155		548.5	-0.00192044		548.5	-0.0121958		548.5	0.531153
489	0.02192		489	0.05231		638	0.000723712		638	0.00122			549	0.0204328		549	0.0061039		549	-0.00662246		549	0.477726
489.5	0.02169		489.5	0.05141		639	0.000791791		639	0.00138			549.5	0.0158153		549.5	0.00290344		549.5	-0.0164759		549.5	0.423494
490	0.02152		490	0.05002		640	0.000753186		640	0.00163			550	0.0112061		550	0.0025872		550	-0.0263114		550	0.370322
490.5	0.02035		490.5	0.0488		641	0.000702539		641	0.00214			550.5	0.00819493		550.5	0.00162252		550.5	-0.011414		550.5	0.321892
491	0.02099		491	0.04769		642	0.000698616		642	0.0024			551	0.00518926		551	-0.00162105		551	0.00345632		551	0.296021
491.5	0.02042		491.5	0.04666		643	0.000754776		643	0.00269			551.5	0.000460849		551.5	0.00456834		551.5	-0.00677105		551.5	0.274497
492	0.02004		492	0.04448		644	0.000728563		644	0.00273			552	-0.00425899		552	-0.000326911		552	-0.0169799		552	0.221949
492.5	0.02088		492.5	0.04307		645	0.000742001		645	0.00207			552.5	-0.00234034		552.5	0.00229676		552.5	-0.0147656		552.5	0.202278
493	0.01908		493	0.04075		646	0.000807721		646	0.00178			553	-0.000425161		553	0.00296304		553	-0.0125554		553	0.174667
493.5	0.01902		493.5	0.03922		647	0.000839922		647	0.00189			553.5	-0.000182834		553.5	0.00263762		553.5	0.0120425		553.5	0.138191
494	0.01778		494	0.03768		648	0.000950789		648	0.00191			554	5.90547e-05		554	0.00330238		554	0.0365959		554	0.105648
494.5	0.01789		494.5	0.03597		649	0.000893977		649	0.00183			554.5	-0.00480407		554.5	-0.00397706		554.5	0.0396852		554.5	0.0831445
495	0.01732		495	0.03373		650	0.000959575		650	0.00189			555	-0.00965843		555	0.00332973		555	0.0427689		555	0.0715169
495.5	0.01674		495.5	0.0319		651	0.00097406		651	0.00192			555.5	0.00421136		555.5	0.00333782		555.5	0.0521341		555.5	0.0586539
496	0.01651		496	0.03		652	0.00101		652	0.00173			556	0.0180562		556	0.00367827		556	0.0614824		556	0.0460297
496.5	0.01648		496.5	0.02843		653	0.001		653	0.00156			556.5	0.0200485		556.5	0.00503648		556.5	0.0609498		556.5	0.0362401
497	0.01647		497	0.02695		654	0.00103		654	0.00152			557	0.0220372		557	0.00303023		557	0.0604181		557	0.0334276
497.5	0.01639		497.5	0.02555		655	0.00105		655	0.00151			557.5	0.0153966		557.5	0.00101295		557.5	0.0710778		557.5	0.0270115
498	0.0152		498	0.02444		656	0.00118		656	0.00133			558	0.00876801		558	0.00135785		558	0.0817184		558	0.0221996
498.5	0.01557		498.5	0.02314		657	0.00115		657	0.00115			558.5	0.0281266		558.5	-0.00169855		558.5	0.0921582		558.5	0.0219356
499	0.01429		499	0.02223		658	0.00125		658	0.000995963			559	0.0474506		559	0.00612694		559	0.102579		559	0.0181707
499.5	0.01505		499.5	0.02122		659	0.00124		659	0.0008167			559.5	0.0477799		559.5	-0.00477827		559.5	0.126576		559.5	0.0117424
500	0.01525		500	0.02068		660	0.00133		660	0.000616726			560	0.0481085		560	0.007876		560	0.150529		560	0.00990155
500.5	0.01381		500.5	0.01983		661	0.00116		661	0.000510126			560.5	0.0713513		560.5	-0.00171447		560.5	0.171138		560.5	0.00994135
501	0.01483		501	0.01917		662	0.00124		662	0.000447688			561	0.0945526		561	-0.00206431		561	0.19171		561	0.0117402
501.5	0.01362		501.5	0.01868		663	0.00112		663	0.000457154			561.5	0.105682		561.5	0		561.5	0.221007		561.5	0.00855453
502	0.0128		502	0.01815		664	0.0011		664	0.000351168			562	0.116791		562	-0.00069414		562	0.250251		562	0.00736335
502.5	0.01317		502.5	0.01754		665	0.00101		665	0.000347171			562.5	0.17978		562.5	0.00731534		562.5	0.252343		562.5	0.00256858
503	0.01252		503	0.01687		666	0.00105		666	0.000345173			563	0.242657		563	0.00559105		563	0.25443		563	0.00650775
503.5	0.01417		503.5	0.01682		667	0.000925333		667	0.00031768			563.5	0.243605		563.5	0.00525814		563.5	0.222638		563.5	0.00709219
504	0.01294		504	0.01612		668	0.000890202		668	0.000308386			564	0.244552		564	0.00316738		564	0.190902		564	0.00203007
504.5	0.01149		504.5	0.01601		669	0.000818269		669	0.000302904			564.5	0.263562		564.5	0.00423398		564.5	0.188338		564.5	0.00702167
505	0.01221		505	0.01548		670	0.000835509		670	0.00029447			565	0.282539		565	-0.000707571		565	0.185778		565	0.00477669
505.5	0.01192		505.5	0.01541		671	0.000763865		671	0.000308487			565.5	0.299899		565.5	0.00567526		565.5	0.178715		565.5	0.00547628
506	0.01196		506	0.01521		672	0.000707382		672	0.00027261			566	0.317228		566	-0.000355909		566	0.171664		566	0.00342929
506.5	0.01163		506.5	0.01481		673	0.000740707		673	0.000259383			566.5	0.351234		566.5	0		566.5	0.155231		566.5	0.00895062
507	0.01041		507	0.01459		674	0.000707492		674	0.000269628			567	0.38518		567	0.00680099		567	0.138826		567	0.00621183
507.5	0.01139		507.5	0.01422		675	0.000753999		675	0.000273459			567.5	0.417723		567.5	0		567.5	0.115213		567.5	0.00773393
508	0.0106		508	0.01407		676	0.000746475		676	0.000239858			568	0.450208		568	0.00792775		568	0.0916416		568	0.00335962
508.5	0.01031		508.5	0.0138		677	0.000766771		677	0.000256304			568.5	0.488661		568.5	-0.00614375		568.5	0.0744334		568.5	0.00418144
509	0.01062		509	0.01354		678	0.000753651		678	0.00024122			569	0.527047		569	0.00217603		569	0.0572553		569	0.00605585
509.5	0.00995		509.5	0.01349		679	0.000794744		679	0.000245658			569.5	0.619867		569.5	0		569.5	0.0680182		569.5	0.00537081
510	0.00997		510	0.01301		680	0.000738334		680	0.00023848			570	0.712525		570	-0.00619242		570	0.0787621		570	0.00444783
510.5	0.00979		510.5	0.01283		681	0.000726684		681	0.000257705			570.5	0.739319		570.5	0.00620859		570.5	0.0756688		570.5	0.00388008
511	0.01042		511	0.01267		682	0.000788358		682	0.000247109			571	0.766066		571	0.00916988		571	0.072581		571	0.00306506
511.5	0.00973		511.5	0.01258		683	0.000762568		683	0.00019604			571.5	0.879846		571.5	0.00588514		571.5	0.06883		571.5	0.0079183
512	0.00835		512	0.01222		684	0.000725083		684	0.000228262			572	0.993427		572	-0.00369385		572	0.0650855		572	0.00569048
512.5	0.00918		512.5	0.01208		685	0.000802628		685	0.00024718			572.5	0.996716		572.5	-0.00259312		572.5	0.0677139		572.5	0.00713307
513	0.00927		513	0.01194		686	0.000799154		686	0.000266041			573	1		573	0.00260161		573	0.0703376		573	0.00906794
513.5	0.00914		513.5	0.01187		687	0.000756846		687	0.000262567			573.5	0.961287		573.5	0		573.5	0.0624326		573.5	0.00323233
514	0.00996		514	0.01153		688	0.000795804		688	0.000286185			574	0.922642		574	0.00261854		574	0.0545413		574	0.00780783
514.5	0.00835		514.5	0.01129		689	0.000789079		689	0.000265472			574.5	0.879545		574.5	-0.000374909		574.5	0.0491837		574.5	0.00951878
515	0.00948		515	0.01134		690	0.000770234		690	0.000263376			575	0.836523		575	0.00338532		575	0.0438354		575	0.00773736
515.5	0.0089		515.5	0.01099		691	0.000754322		691	0.000374987			575.5	0.821965		575.5	0.0071715		575.5	0.043372		575.5	0.0139455
516	0.00813		516	0.01107		692	0.000863948		692	0.000333809			576	0.807432		576	0.0136247		576	0.0429094		576	0.0172747
516.5	0.00876		516.5	0.01072		693	0.000832532		693	0.000394503			576.5	0.792634		576.5	0.0239241		576.5	0.0499813		576.5	0.0261118
517	0.00798		517	0.01054		694	0.000787896		694	0.000379795			577	0.777862		577	0.0796209		577	0.0570409		577	0.0280357
517.5	0.00705		517.5	0.01039		695	0.000800439		695	0.000380353			577.5	0.723676		577.5	0.122677		577.5	0.0510939		577.5	0.0403981
518	0.00855		518	0.01014		696	0.000885133		696	0.000418046			578	0.669584		578	0.174825		578	0.0451572		578	0.059625
518.5	0.00711		518.5	0.01		697	0.000814945		697	0.000435743			578.5	0.616639		578.5	0.213071		578.5	0.0472853		578.5	0.079582
519	0.0083		519	0.01002		698	0.000853705		698	0.000393316			579	0.563785		579	0.190205		579	0.0494097		579	0.104138
519.5	0.00765		519.5	0.00975		699	0.000971607		699	0.000461391			579.5	0.496261		579.5	0.13585		579.5	0.0447209		579.5	0.132565
520	0.00654		520	0.00978		700	0.000884399		700	0.000490712			580	0.428852		580	0.0819174		580	0.0400402		580	0.158799
520.5	0.00683		520.5	0.00952		701	0.000904492		701	0.000433954			580.5	0.380441		580.5	0.0443987		580.5	0.0523982		580.5	0.166693
521	0.00741		521	0.0095		702	0.00084755		702	0.000621457			581	0.332114		581	0.0117263		581	0.0647349		581	0.191577
521.5	0.00762		521.5	0.00917		703	0.00087815		703	0.000607408			581.5	0.275034		581.5	0.0141103		581.5	0.0664143		581.5	0.196597
522	0.00704		522	0.00931		704	0.000824593		704	0.000593889			582	0.218051		582	0.0106159		582	0.0680908		582	0.200503
522.5	0.00626		522.5	0.00907		705	0.000942196		705	0.000584065			582.5	0.200644		582.5	0.0118335		582.5	0.0810485		582.5	0.223694
523	0.00651		523	0.0087		706	0.000920338		706	0.000554889			583	0.183267		583	0.0197796		583	0.093984		583	0.217395
523.5	0.00613		523.5	0.00875		707	0.000884819		707	0.000569708			583.5	0.163588		583.5	0.0134918		583.5	0.111307		583.5	0.247792
524	0.00662		524	0.00853		708	0.000890372		708	0.000567458			584	0.143943		584	0.017921		584	0.1286		584	0.262629
524.5	0.00778		524.5	0.0084		709	0.000967754		709	0.00058574			584.5	0.128107		584.5	0.0347468		584.5	0.1392		584.5	0.270753
525	0.00562		525	0.0084		710	0.000951644		710	0.000671552			585	0.112298		585	0.0572827		585	0.149781		585	0.313542
525.5	0.00698		525.5	0.00823		711	0.000926188		711	0.00054609			585.5	0.0839072		585.5	0.0650929		585.5	0.169235		585.5	0.321739
526	0.00655		526	0.00824		712	0.00093783		712	0.000600448			586	0.0555651		586	0.132608		586	0.188656		586	0.313668
526.5	0.00538		526.5	0.008		713	0.00113		713	0.000622784			586.5	0.0599546		586.5	0.166567		586.5	0.205896		586.5	0.325802
527	0.00477		527	0.00793		714	0.000920567		714	0.000644327			587	0.0643367		587	0.261155		587	0.223107		587	0.300864
527.5	0.00599		527.5	0.0079		715	0.00101		715	0.000512557			587.5	0.0521049		587.5	0.322952		587.5	0.257498		587.5	0.27027
528	0.00526		528	0.00779		716	0.00106		716	0.00045937			588	0.039894		588	0.392878		588	0.291829		588	0.251561
528.5	0.00662		528.5	0.00767		717	0.00114		717	0.000385555			588.5	0.044277		588.5	0.41574		588.5	0.332332		588.5	0.212732
529	0.00514		529	0.00759		718	0.0012		718	0.000312309			589	0.0486526		589	0.426421		589	0.372765		589	0.181588
529.5	0.00577		529.5	0.0075		719	0.00126		719	0.000373711			589.5	0.0467593		589.5	0.412464		589.5	0.383893		589.5	0.150784
530	0.00559		530	0.00727		720	0.00133		720	0.000304637			590	0.0448693		590	0.402123		590	0.395002		590	0.139557
530.5	0.00587		530.5	0.00726					721	0.000215136			590.5	0.0450906		590.5	0.383182		590.5	0.413371		590.5	0.114602
531	0.00576		531	0.00721					722	0.000248194			591	0.0453114		591	0.330858		591	0.431709		591	0.0948274
531.5	0.00668		531.5	0.0072					723	0.000203421			591.5	0.0327097		591.5	0.280257		591.5	0.457772		591.5	0.0896499
532	0.00595		532	0.00702					724	0.000175792			592	0.0201293		592	0.213404		592	0.483792		592	0.0767726
532.5	0.00536		532.5	0.00709					725	0.000152754			592.5	0.0138047		592.5	0.185985		592.5	0.506458		592.5	0.0643495
533	0.00496		533	0.0071					726	0.00015457			593	0.00749072		593	0.166808		593	0.529085		593	0.058742
533.5	0.00455		533.5	0.00719					727	0.000142905			593.5	0.00757687		593.5	0.12045		593.5	0.588058		593.5	0.0499745
534	0.00508		534	0.00735					728	0.000169114			594	0.00766287		594	0.146274		594	0.646931		594	0.0376054
534.5	0.00478		534.5	0.00749					729	0.000140707			594.5	0.00339102		594.5	0.141654		594.5	0.685727		594.5	0.0272013
535	0.00522		535	0.00781					730	0.000145094			595	-0.000873648		595	0.158752		595	0.724457		595	0.0331804
535.5	0.00447		535.5	0.00855					731	9.45876e-05			595.5	0.00137259		595.5	0.211923		595.5	0.806747		595.5	0.0243448
536	0.00448		536	0.00986					732	8.28456e-05			596	0.00361505		596	0.214318		596	0.888899		596	0.0220832
536.5	0.00427		536.5	0.01227					733	0.000127159			596.5	0.0125113		596.5	0.242135		596.5	0.944496		596.5	0.0191032
537	0.00374		537	0.01494					734	6.43108e-05			597	0.0213927		597	0.233389		597	1		597	0.0136076
537.5	0.00391		537.5	0.01757					735	0.000112345			597.5	0.0170728		597.5	0.243225		597.5	0.904278		597.5	0.0162972
538	0.00374		538	0.02					736	0.000125664			598	0.0127601		598	0.203105		598	0.808715		598	0.0155086
538.5	0.00362		538.5	0.02279					737	7.41752e-05			598.5	0.0106165		598.5	0.159676		598.5	0.753217		598.5	0.0162609
539	0.00595		539	0.02572					738	9.6488e-05			599	0.00847645		599	0.114212		599	0.697812		599	0.0129341
539.5	0.00392		539.5	0.02914					739	0.000110003			599.5	0.00405811		599.5	0.100523		599.5	0.738776		599.5	0.0128324
540	0.00382		540	0.03567					740	0.000111265			600	-0.000352857		600	0.0642796		600	0.779672		600	0.0107499
540.5	0.00425		540.5	0.05051					741	0.000139508			600.5	0.00648982		600.5	0.0583277		600.5	0.826897		600.5	0.00596517
541	0.00394		541	0.07366					742	3.04672e-05			601	0.0133211		601	0.0363655		601	0.874044		601	0.00498952
541.5	0.00459		541.5	0.08684					743	1.45957e-05			601.5	0.0179772		601.5	0.0324847		601.5	0.850058		601.5	0.00715174
542	0.00449		542	0.08031					744	6.23186e-05			602	0.0226255		602	0.0375126		602	0.826111		602	0.00874885
542.5	0.00356		542.5	0.06835					745	6.46689e-05			602.5	0.00897847		602.5	0.0313674		602.5	0.747077		602.5	0.00921215
543	0.00386		543	0.0644					746	7.03655e-05			603	-0.00464597		603	0.0332722		603	0.668175		603	0.00592235
543.5	0.00327		543.5	0.0692					747	8.63207e-05			603.5	-0.00461819		603.5	0.0284268		603.5	0.613703		603.5	0.01029
544	0.00316		544	0.08025					748	0.000133361			604	-0.00459046		604	0.0271693		604	0.559322		604	0.00901776
544.5	0.00264		544.5	0.08758					749	6.21701e-05			604.5	9.55554e-05		604.5	0.0399865		604.5	0.548509		604.5	0.00379714
545	0.00263		545	0.0894					750	5.75567e-05			605	0.00477382		605	0.0296291		605	0.537714		605	0.00483036
545.5	0.00453		545.5	0.08646					751	6.00348e-05			605.5	0.00249382		605.5	0.0292892		605.5	0.551163		605.5	0.00220608
546	0.00382		546	0.0803					752	6.97054e-05			606	0.000217581		606	0.0523702		606	0.564589		606	0.00753049
546.5	0.00278		546.5	0.07115					753	1.9898e-05			606.5	-0.00446284		606.5	0.0507222		606.5	0.572086		606.5	0.00548364
547	0.00348		547	0.06					754	6.58979e-05			607	-0.00913554		607	0.0509037		607	0.579572		607	0.00282939
547.5	0.00455		547.5	0.05336					755	-3.70417e-06			607.5	-0.00674618		607.5	0.0585276		607.5	0.580368		607.5	0.00447842
548	0.00333		548	0.0494					756	4.49508e-05			608	-0.00436075		608	0.0857841		608	0.581162		608	0.00688697
548.5	0.00436		548.5	0.04622					757	1.89382e-06			608.5	0.00525897		608.5	0.0753373		608.5	0.549279		608.5	0.00120064
549	0.00315		549	0.04161					758	4.97817e-05			609	0.0148629		609	0.114127		609	0.517449		609	0.00649069
549.5	0.00331		549.5	0.03649					759	0.000129682			609.5	0.0101263		609.5	0.141877		609.5	0.461703		609.5	0.00530458
550	0.00295		550	0.03184					760	6.26052e-05			610	0.00539755		610	0.213358		610	0.406048		610	0.00774925
550.5	0.00283		550.5	0.02853					761	5.9348e-05			610.5	0.00546409		610.5	0.331207		610.5	0.344862		610.5	0.00275065
551	0.00292		551	0.02597					762	3.80023e-05			611	0.00553053		611	0.414293		611	0.283775		611	0.00644268
551.5	0.00279		551.5	0.02448					763	5.25715e-05			611.5	0.00559685		611.5	0.569057		611.5	0.241255		611.5	0.00631258
552	0.00274		552	0.02282					764	0.000110367			612	0.00566306		612	0.699643		612	0.198805		612	0.00804464
552.5	0.00286		552.5	0.02073					765	7.64306e-05			612.5	0.0032469		612.5	0.801353		612.5	0.181824		612.5	0.00963144
553	0.00271		553	0.01787					766	-2.92406e-05			613	0.000834685		613	0.82329		613	0.164871		613	0.00717767
553.5	0.00273		553.5	0.01451					767	5.9123e-05			613.5	0.000877626		613.5	0.885865		613.5	0.141086		613.5	0.0241371
554	0.00265		554	0.01181					768	7.25716e-05			614	0.000920497		614	0.917098		614	0.117339		614	0.0267636
554.5	0.00259		554.5	0.00969					769	0.000110027			614.5	0.000962776		614.5	0.864916		614.5	0.109908		614.5	0.0357298
555	0.00252		555	0.00826					770	0.000122097			615	0.00100499		615	0.936771		615	0.10249		615	0.0422256
555.5	0.00253		555.5	0.00739					771	2.86089e-05			615.5	0.00359437		615.5	0.960329		615.5	0.0995841		615.5	0.063628
556	0.0025		556	0.00674					772	1.55475e-05			616	0.00617954		616	1		616	0.096683		616	0.0764013
556.5	0.00242		556.5	0.00607					773	7.39677e-05			616.5	0.00881206		616.5	0.990406		616.5	0.0935687		616.5	0.0875267
557	0.00248		557	0.00552					774	7.01165e-05			617	0.0114403		617	0.910282		617	0.0904595		617	0.100834
557.5	0.00227		557.5	0.00515					775	1.1411e-05			617.5	0.00634227		617.5	0.909216		617.5	0.0909084		617.5	0.12416
558	0.00227		558	0.00469					776	0.000126721			618	0.00125247		618	0.720899		618	0.0913565		618	0.126662
558.5	0.00224		558.5	0.00462					777	0.000106988			618.5	0.00129349		618.5	0.561481		618.5	0.085303		618.5	0.161256
559	0.00216		559	0.00431					778	7.51243e-05			619	0.00133443		619	0.418064		619	0.0792592		619	0.180371
559.5	0.00218		559.5	0.004					779	2.1325e-05			619.5	0.00137532		619.5	0.331974		619.5	0.075037		619.5	0.189062
560	0.00211		560	0.00385					780	6.93464e-05			620	0.00141613		620	0.30036		620	0.0708215		620	0.190202
560.5	0.00208		560.5	0.00368					781	8.20508e-05			620.5	0.00411464		620.5	0.273701		620.5	0.0663724		620.5	0.190541
561	0.00209		561	0.00372					782	7.54931e-05			621	0.00680881		621	0.322284		621	0.0619303		621	0.179009
561.5	0.00209		561.5	0.00361					783	0.000176923			621.5	0.00419167		621.5	0.319517		621.5	0.0665585		621.5	0.161978
562	0.00209		562	0.00336					784	0.000121484			622	0.00157874		622	0.286777		622	0.0711793		622	0.137374
562.5	0.00183		562.5	0.00339					785	6.00304e-05			622.5	0.00161923		622.5	0.300677		622.5	0.0717503		622.5	0.129836
563	0.00191		563	0.0033					786	6.07053e-05			623	0.00165965		623	0.258008		623	0.0723204		623	0.11916
563.5	0.0019		563.5	0.00313					787	5.62652e-05			623.5	-0.00103298		623.5	0.246341		623.5	0.0660626		623.5	0.108213
564	0.00183		564	0.00321					788	6.72265e-05			624	-0.00372129		624	0.165639		624	0.0598148		624	0.0830933
564.5	0.00182		564.5	0.00304					789	3.39788e-05			624.5	-0.00370443		624.5	0.162044		624.5	0.0641118		624.5	0.07379
565	0.0019		565	0.00307					790	3.69863e-05			625	-0.00368761		625	0.11908		625	0.0684019		625	0.0567899
565.5	0.00177		565.5	0.00297					791	3.72868e-05			625.5	-0.000895769		625.5	0.0985994		625.5	0.0666674		625.5	0.0520463
566	0.00179		566	0.00288					792	3.49024e-05			626	0.00189161		626	0.111106		626	0.0649357		626	0.0381478
566.5	0.00169		566.5	0.00272					793	-5.41252e-06			626.5	0.0019362		626.5	0.0744706		626.5	0.0673281		626.5	0.0336008
567	0.00171		567	0.00286					794	6.54654e-05			627	0.00198072		627	0.0886175		627	0.0697167		627	0.0279479
567.5	0.00163		567.5	0.00287					795	8.24756e-05			627.5	-0.0036545		627.5	0.0664004		627.5	0.0833564		627.5	0.0197321
568	0.0016		568	0.00275					796	8.05595e-05			628	-0.00928075		628	0.0517224		628	0.0969745		628	0.0196556
568.5	0.00163		568.5	0.00264					797	-7.57793e-05			628.5	-0.00642886		628.5	0.0637366		628.5	0.0981702		628.5	0.0152678
569	0.00162		569	0.00264					798	8.5061e-06			629	-0.00358151		629	0.0528252		629	0.099364		629	0.0140855
569.5	0.00159		569.5	0.00263					799	8.01946e-05			629.5	0.00222978		629.5	0.0502683		629.5	0.101775		629.5	0.0117965
570	0.00161		570	0.00266					800	0			630	0.00803184		630	0.0539342		630	0.104181		630	0.00802249
570.5	0.0016		570.5	0.00268									630.5	0.00811251		630.5	0.0382692		630.5	0.10586		630.5	0.00568998
571	0.0017		571	0.00268									631	0.00819305		631	0.0316005		631	0.107536		631	0.0101526
571.5	0.00164		571.5	0.00262									631.5	0.00827803		631.5	0.0329509		631.5	0.124581		631.5	0.00854736
572	0.00155		572	0.00266									632	0.00836288		632	0.0267551		632	0.141599		632	0.0121466
572.5	0.00157		572.5	0.00264									632.5	-0.000570783		632.5	0.0286623		632.5	0.153752		632.5	0.00281876
573	0.00154		573	0.00263									633	-0.00949033		633	0.0429546		633	0.165887		633	0.00321274
573.5	0.00156		573.5	0.00269									633.5	0.00264425		633.5	0.0183487		633.5	0.174567		633.5	0.00894209
574	0.00147		574	0.00263									634	0.0147597		634	0.0190532		634	0.183234		634	0.00612295
574.5	0.00144		574.5	0.00267									634.5	0.00565343		634.5	0.0185625		634.5	0.191986		634.5	0.00172717
575	0.00153		575	0.00272									635	-0.00343851		635	0.0150556		635	0.200724		635	0.0125787
575.5	0.00158		575.5	0.00288									635.5	-0.000322674		635.5	0.0266368		635.5	0.202717		635.5	0.00661468
576	0.00157		576	0.00309									636	0.00278826		636	0.0225092		636	0.204707		636	0.00899267
576.5	0.00174		576.5	0.00361									636.5	-0.00344855		636.5	0.022627		636.5	0.229191		636.5	0.0047198
577	0.0022		577	0.00443									637	-0.00967557		637	0.0252009		637	0.253636		637	0.0096804
577.5	0.00601		577.5	0.00512									637.5	-0.00652385		637.5	0.0117402		637.5	0.265705		637.5	0.00853534
578	0.0159		578	0.00609									638	-0.00337707		638	0.0124166		638	0.277755		638	0.0121691
578.5	0.02337		578.5	0.00786									638.5	-0.00657244		638.5	0.0324449		638.5	0.303867		638.5	0.0160363
579	0.01767		579	0.00973									639	-0.0097628		639	0.0144215		639	0.329938		639	0.0116893
579.5	0.00663		579.5	0.01266									639.5	-0.00978227		639.5	0.0201609		639.5	0.368735		639.5	0.0105292
580	0.00233		580	0.01456									640	-0.0098017		640	0.0208959		640	0.407471		640	0.0140394
580.5	0.00188		580.5	0.01647									640.5	-0.00329625		640.5	0.0159073		640.5	0.488174		640.5	0.0177824
581	0.00177		581	0.01755									641	0.00319906		641	0.0268503		641	0.568752		641	0.00882896
581.5	0.0019		581.5	0.01775									641.5	0.00323708		641.5	0.00898793		641.5	0.608298		641.5	0.00660381
582	0.00192		582	0.01879									642	0.00327505		642	0.0290345		642	0.647782		642	0.0074649
582.5	0.00211		582.5	0.01931									642.5	0.00331296		642.5	0.0136143		642.5	0.693575		642.5	0.00624561
583	0.00218		583	0.02039									643	0.00335081		643	0.00781736		643	0.739296		643	0.0146522
583.5	0.00232		583.5	0.02182									643.5	0.00674578		643.5	0.0137368		643.5	0.74644		643.5	0.00987917
584	0.00241		584	0.02315									644	0.0101355		644	0.0118322		644	0.753573		644	0.0103456
584.5	0.00291		584.5	0.02574									644.5	0.00343263		644.5	0.0165063		644.5	0.652008		644.5	0.0108198
585	0.0035		585	0.02766									645	-0.00325982		645	0.017907		645	0.550601		645	0.0149195
585.5	0.00445		585.5	0.02909									645.5	0.00358392		645.5	0.019983		645.5	0.506289		645.5	0.0132694
586	0.0068		586	0.02962									646	0.0104171		646	0.013388		646	0.462047		646	0.0283834
586.5	0.01088		586.5	0.0291									646.5	0.0208225		646.5	0.0235252		646.5	0.479733		646.5	0.0276446
587	0.01764		587	0.02774									647	0.0312118		647	0.0209269		647	0.497392		647	0.0162638
587.5	0.02422		587.5	0.026									647.5	0.0278914		647.5	0.0481384		647.5	0.501093		647.5	0.0187353
588	0.02796		588	0.0225									648	0.0245761		648	0.0462951		648	0.504787		648	0.021876
588.5	0.02777		588.5	0.01856									648.5	0.0176897		648.5	0.0581234		648.5	0.494129		648.5	0.0232884
589	0.02618		589	0.01573									649	0.0108139		649	0.0460054		649	0.483487		649	0.0163313
589.5	0.02557		589.5	0.01343									649.5	0.0214867		649.5	0.0462071		649.5	0.492734		649.5	0.0276932
590	0.02609		590	0.01195									650	0.032143		650	0.0457072		650	0.501967		650	0.0204666
590.5	0.02591		590.5	0.01045									650.5	0.0251832		650.5	0.0542705		650.5	0.50645		650.5	0.0223619
591	0.02262		591	0.00958									651	0.018234		651	0.0517402		651	0.510926		651	0.0148239
591.5	0.01743		591.5	0.00851									651.5	0.0183397		651.5	0.0632263		651.5	0.48242		651.5	0.0182855
592	0.01248		592	0.00745									652	0.0184453		652	0.0621102		652	0.453958		652	0.01542
592.5	0.00934		592.5	0.0066									652.5	0.0076398		652.5	0.0595608		652.5	0.429158		652.5	0.0134445
593	0.00752		593	0.00561									653	-0.00314912		653	0.0748067		653	0.404397		653	0.0205981
593.5	0.00695		593.5	0.00475									653.5	0.0115438		653.5	0.0508165		653.5	0.399026		653.5	0.0126481
594	0.00718		594	0.00435									654	0.0262143		654	0.0575216		654	0.393664		654	0.0147892
594.5	0.00862		594.5	0.00366									654.5	0.0152417		654.5	0.0664471		654.5	0.391918		654.5	0.0171771
595	0.01095		595	0.00339									655	0.00428595		655	0.0464398		655	0.390174		655	0.018887
595.5	0.01312		595.5	0.00321									655.5	0.0118038		655.5	0.0335393		655.5	0.364134		655.5	0.0100726
596	0.0152		596	0.00289									656	0.0193102		656	0.0388193		656	0.338133		656	0.0122425
596.5	0.01673		596.5	0.00274									656.5	0.0383006		656.5	0.0206053		656.5	0.311963		656.5	0.0113528
597	0.01693		597	0.00255									657	0.0572621		657	0.0280997		657	0.285833		657	0.013784
597.5	0.01634		597.5	0.00223									657.5	0.0461184		657.5	0.0103994		657.5	0.262553		657.5	0.0169494
598	0.01407		598	0.00241									658	0.0349915		658	0.0156715		658	0.239308		658	0.0167874
598.5	0.01093		598.5	0.00223									658.5	0.0351711		658.5	0.0202433		658.5	0.212862		658.5	0.00601934
599	0.00785		599	0.00196									659	0.0353504		659	0.0150682		659	0.186456		659	0.0183918
599.5	0.00532		599.5	0.00189									659.5	0.0277693		659.5	0.0181578		659.5	0.156963		659.5	0.0087549
600	0.00378		600	0.00178									660	0.0201996		660	0.0243227		660	0.127514		660	0.00317218
600.5	0.00293		600.5	0.0017									660.5	0.0399183		660.5	0.0168059		660.5	0.112088		660.5	0.00662847
601	0.00267		601	0.00165									661	0.0596071		661	0.00614136		661	0.0966851		661	0.01036
601.5	0.00263		601.5	0.00155									661.5	0.0757472		661.5	0.0239137		661.5	0.0878984		661.5	0.00966804
602	0.0025		602	0.00153									662	0.0918628		662	0.0356573		662	0.079125		662	0.00896892
602.5	0.00241		602.5	0.00144									662.5	0.0723458		662.5	0.0101256		662.5	0.0810884		662.5	0.00850952
603	0.00255		603	0.00144									663	0.0528582		663	0.0203475		663	0.0830487		663	0.0120721
603.5	0.00251		603.5	0.0014									663.5	0.0652329		663.5	0.00156901		663.5	0.0677665		663.5	0.0184396
604	0.00259		604	0.0013									664	0.0775889		664	0.0181739		664	0.0525072		664	0.00634719
604.5	0.00286		604.5	0.00136									664.5	0.0657562		664.5	0.023815		664.5	0.0524453		664.5	0.0135135
605	0.00285		605	0.0014									665	0.0539413		665	0.02552		665	0.0523834		665	0.00691976
605.5	0.00306		605.5	0.00133									665.5	0.0418925		665.5	0.0272502		665.5	0.0526042		665.5	0.0126166
606	0.00341		606	0.00123									666	0.0298617		666	0.00402342		666	0.0528246		666	0.0199258
606.5	0.00363		606.5	0.0013									666.5	0.0175716		666.5	0.0178007		666.5	0.0492424		666.5	0.0116979
607	0.00392		607	0.00123									667	0.00530002		667	0.0130127		667	0.0456656		667	0.00862376
607.5	0.00451		607.5	0.00128									667.5	0.0137247		667.5	0.0212439		667.5	0.0447772		667.5	0.0168017
608	0.00469		608	0.0012									668	0.0221368		668	0.0180558		668	0.0438902		668	0.00527262
608.5	0.00564		608.5	0.00129									668.5	0.0222628		668.5	0.0222718		668.5	0.0435538		668.5	0.012193
609	0.00634		609	0.00123									669	0.0223887		669	0.0306619		669	0.0432178		669	0.0101138
609.5	0.008		609.5	0.00134									669.5	0.0182392		669.5	0.0366288		669.5	0.042432		669.5	0.00936521
610	0.01032		610	0.0012									670	0.014096		670	0.00920322		670	0.0416474		670	0.0158602
610.5	0.01564		610.5	0.00129									670.5	0.00556095		670.5	0.0294265		670.5	0.0441629		670.5	0.00783878
611	0.02428		611	0.00135									671	-0.00296134		671	0.00506754		671	0.0466745		671	0.0105956
611.5	0.03696		611.5	0.00149									671.5	0.0101247		671.5	0.0186956		671.5	0.0418167		671.5	0.0163768
612	0.04951		612	0.00161									672	0.0231913		672	0.0153725		672	0.036966		672	0.0139956
612.5	0.05625		612.5	0.00167									672.5	0.00570761		672.5	0.0188876		672.5	0.0354383		672.5	0.00800194
613	0.05603		613	0.00171									673	-0.0117501		673	0.0163931		673	0.0339128		673	0.0149712
613.5	0.05375		613.5	0.00207									673.5	0.00600789		673.5	0.0277497		673.5	0.0358333		673.5	0.0144906
614	0.05254		614	0.0027									674	0.0237395		674	0.0226567		674	0.0377509		674	0.00952109
614.5	0.05137		614.5	0.00362									674.5	0.0103965		674.5	0.0262748		674.5	0.0387054		674.5	0.00731538
615	0.05033		615	0.00498									675	-0.00292667		675	0.0387304		675	0.0396585		675	0.0172531
615.5	0.05276		615.5	0.00663									675.5	-0.00292451		675.5	0.0221231		675.5	0.0351174		675.5	0.00653777
616	0.06114		616	0.00788									676	-0.00292234		676	0.0293693		676	0.030583		676	0.0134369
616.5	0.06926		616.5	0.00922									676.5	-0.00292018		676.5	0.018785		676.5	0.0333623		676.5	0.00315928
617	0.06753		617	0.00975									677	-0.00291803		677	0.0242851		677	0.0361375		677	0.0196585
617.5	0.05602		617.5	0.01065									677.5	-0.00755399		677.5	0.0271313		677.5	0.0342912		677.5	0.022372
618	0.04146		618	0.01196									678	-0.0121831		678	0.045455		678	0.0324476		678	0.0146035
618.5	0.02958		618.5	0.01405									678.5	0.00184315		678.5	0.00640059		678.5	0.0334487		678.5	0.0161516
619	0.02138		619	0.01646									679	0.0158487		679	0.0312355		679	0.0344484		679	0.0129921
619.5	0.01784		619.5	0.01901									679.5	0.0112084		679.5	0.0554083		679.5	0.0337377		679.5	0.0234456
620	0.01723		620	0.01988									680	0.00657482		680	0.0538366		680	0.0330281		680	0.018794
620.5	0.01801		620.5	0.01886									680.5	0.0209875		680.5	0.0522401		680.5	0.0361534		680.5	0.0233791
621	0.01973		621	0.01666									681	0.0353789		681	0.079691		681	0.039274		681	0.00994363
621.5	0.02062		621.5	0.01367									681.5	0.0259024		681.5	0.1074		681.5	0.0380494		681.5	0.0172566
622	0.02071		622	0.0114									682	0.0164397		682	0.111711		682	0.0368267		682	0.0188588
622.5	0.0206		622.5	0.0106									682.5	0.00677502		682.5	0.0913305		682.5	0.0297188		682.5	0.00702992
623	0.0187		623	0.01116									683	-0.00287548		683	0.138605		683	0.0226213		683	0.00522068
623.5	0.01546		623.5	0.01096									683.5	-0.00287337		683.5	0.154635		683.5	0.0275921		683.5	0.0138877
624	0.01203		624	0.00898									684	-0.00287127		684	0.176605		684	0.0325557		684	0.00961306
624.5	0.00911		624.5	0.00659									684.5	-0.00286496		684.5	0.220104		684.5	0.0355802		684.5	0.0140188
625	0.00726		625	0.00507									685	-0.00285865		685	0.284457		685	0.0386002		685	0.00845287
625.5	0.00665		625.5	0.00452									685.5	0.00216981		685.5	0.304621		685.5	0.0415984		685.5	0.00345981
626	0.00606		626	0.00368									686	0.00719094		686	0.369304		686	0.0445922		686	0.000632872
626.5	0.00542		626.5	0.00348									686.5	0.012331		686.5	0.440604		686.5	0.0443511		686.5	0.0165432
627	0.00527		627	0.00268									687	0.0174635		687	0.477799		687	0.0441102		687	0.00959489
627.5	0.00483		627.5	0.00236									687.5	0.0124391		687.5	0.49435		687.5	0.0477643		687.5	0.0186524
628	0.00443		628	0.00219									688	0.00742191		688	0.454712		688	0.0514132		688	0.00161664
628.5	0.00407		628.5	0.00182									688.5	-0.00290285		688.5	0.442938		688.5	0.0486748		688.5	0.0165743
629	0.00359		629	0.00182									689	-0.0132126		689	0.380186		689	0.0459404		689	0.0140459
629.5	0.00334		629.5	0.0017									689.5	-0.0132617		689.5	0.277937		689.5	0.0458725		689.5	0.00886424
630	0.00329		630	0.00145									690	-0.0133107		690	0.269094		690	0.0458046		690	0.00362689
630.5	0.003		630.5	0.00142									690.5	-0.0133596		690.5	0.248791		690.5	0.0620344		690.5	0.0152551
631	0.00272		631	0.00135									691	-0.0134084		691	0.313358		691	0.0782407		691	0.00467104
631.5	0.00251		631.5	0.00135									691.5	-0.0027566		691.5	0.297212		691.5	0.0725379		691.5	0.00201057
632	0.00244		632	0.00117									692	0.00787984		692	0.266215		692	0.0668433		692	-0.00505036
632.5	0.00199		632.5	0.00119									692.5	0.00793254		692.5	0.315997		692.5	0.0757177		692.5	0.00169273
633	0.00211		633	0.00116									693	0.00798517		693	0.316507		693	0.0845793		693	0.0183706
633.5	0.00175		633.5	0.00128									693.5	0.00804188		693.5	0.371261		693.5	0.0826546		693.5	0.00547184
634	0.00172		634	0.00107									694	0.00809851		694	0.391249		694	0.0807326		694	0.00858679
634.5	0.00148		634.5	0.00102									694.5	0.0246897		694.5	0.442571		694.5	0.080984		694.5	0.00138169
635	0.00141		635	0.00119									695	0.0412571		695	0.430686		695	0.0812349		695	0.00416562
635.5	0.00122		635.5	0.00112									695.5	0.0136414		695.5	0.459232		695.5	0.0867646		695.5	-0.00906998
636	0.00105		636	0.0011									696	-0.0139346		696	0.49573		696	0.0922863		696	0.0140378
636.5	0.00129		636.5	0.00115									696.5	-0.00835971		696.5	0.555665		696.5	0.09495		696.5	-0.00776535
637	0.00131		637	0.00124									697	-0.00279286		697	0.578695		697	0.0976099		697	-0.00212768
637.5	0.0012		637.5	0.00105									697.5	0.00291508		697.5	0.66747		697.5	0.091724		697.5	-0.00570623
638	0.00115		638	0.0011									698	0.00861484		698	0.769488		698	0.0858465		698	-0.00610051
638.5	0.00125		638.5	0.00142									698.5	0.00291504		698.5	0.731087		698.5	0.0956397		698.5	0.00577611
639	0.00106		639	0.00151									699	-0.0027766		699	0.76109		699	0.105419		699	0.00399359
639.5	0.00102		639.5	0.0015									699.5	-0.00277462		699.5	0.716436		699.5	0.109688		699.5	0.00547167
640	0.0012		640	0.00149									700	-0.00277264		700	0.703217		700	0.11395		700	0.00220424
640.5	0.00109		640.5	0.00137									700.5	-0.00866243		700.5	0.569253		700.5	0.106037		700.5	0.00737854
641	0.00102		641	0.00159									701	-0.0145438		701	0.52266		701	0.0981345		701	0.00296331
641.5	0.000939096		641.5	0.00148									701.5	-0.00269672		701.5	0.40015		701.5	0.124715		701.5	0.00261145
642	0.000973549		642	0.00154									702	0.00913351		702	0.301972		702	0.151257		702	0.0112383
642.5	0.000927955		642.5	0.00154									702.5	-0.00283266		702.5	0.222681		702.5	0.149352		702.5	0.0101671
643	0.000959917		643	0.0016									703	-0.0147818		703	0.159038		703	0.14745		703	0.0121142
643.5	0.00114		643.5	0.00177									703.5	-0.0148411		703.5	0.106563		703.5	0.145614		703.5	0.00189877
644	0.00107		644	0.00188									704	-0.0149003		704	0.0999687		704	0.14378		704	-0.00497202
644.5	0.00108		644.5	0.00204									704.5	-0.00881822		704.5	0.0968899		704.5	0.142466		704.5	-0.00615257
645	0.00104		645	0.00201									705	-0.00274478		705	0.0721288		705	0.141155		705	0.0069525
645.5	0.00104		645.5	0.0023									705.5	-0.00894491		705.5	0.0507469		705.5	0.137124		705.5	0.00466005
646	0.00144		646	0.00248									706	-0.0151363		706	0.0376406		706	0.133099		706	-0.00429379
646.5	0.00189		646.5	0.00266									706.5	0.00984796		706.5	0.0658898		706.5	0.13524		706.5	0.0125481
647	0.00251		647	0.00266									707	0.0347969		707	0.0367857		707	0.137378		707	0.00630047
647.5	0.00285		647.5	0.00251									707.5	0.0160186		707.5	0.0455884		707.5	0.13712		707.5	0.00316727
648	0.0035		648	0.00239									708	-0.00273315		708	0.016096		708	0.136863		708	0.00358088
648.5	0.00331		648.5	0.00243									708.5	-0.00273122		708.5	0.00248661		708.5	0.139471		708.5	-0.000399777
649	0.00318		649	0.00223									709	-0.00272929		709	0.041252		709	0.142076		709	0.00361428
649.5	0.00329		649.5	0.00226									709.5	-0.00272737		709.5	0.0200992		709.5	0.154092		709.5	0.00322751
650	0.00361		650	0.00237									710	-0.00272545		710	0.050486		710	0.166092		710	0.0133847
650.5	0.0032		650.5	0.0024									710.5	-0.00272353		710.5	0.011427		710.5	0.148632		710.5	0.00815717
651	0.00327		651	0.00185									711	-0.00272162		711	0.0255237		711	0.131197		711	-0.00532949
651.5	0.00406		651.5	0.00185									711.5	-0.0027197		711.5	0.0025627		711.5	0.138808		711.5	0.00577019
652	0.00439		652	0.00183									712	-0.00271779		712	0.00903236		712	0.146408		712	-0.000414679
652.5	0.00438		652.5	0.00177									712.5	0.00394817		712.5	0.0168676		712.5	0.149539		712.5	0.0195972
653	0.00419		653	0.00186									713	0.0106048		713	0.00130457		713	0.152666		713	0.0113173
653.5	0.00383		653.5	0.00159									713.5	0.0106783		713.5	0.0196757		713.5	0.155676		713.5	0.00842853
654	0.00419		654	0.00174									714	0.0107517		714	-0.0118714		714	0.158682		714	0.0135617
654.5	0.00417		654.5	0.00183									714.5	0.004022		714.5	0.0291749		714.5	0.140435		714.5	0.00298363
655	0.00397		655	0.00173									715	-0.00269831		715	0.0213317		715	0.122214		715	0.0179884
655.5	0.00302		655.5	0.00173									715.5	-0.00957473		715.5	0.00267751		715.5	0.11489		715.5	-0.000430591
656	0.00202		656	0.00177									716	-0.0164416		716	0.025595		716	0.107577		716	0.00519328
656.5	0.00154		656.5	0.00154									716.5	-0.00956137		716.5	0.00812449		716.5	0.0974156		716.5	-0.00478635
657	0.00141		657	0.0015									717	-0.00269079		717	0.00952781		717	0.0872686		717	0.0109348
657.5	0.00128		657.5	0.00137									717.5	0.00433124		717.5	0.0109463		717.5	0.0772148		717.5	0
658	0.000907717		658	0.00123									718	0.0113435		718	-0.00275398		718	0.067175		718	0.0035386
658.5	0.00106		658.5	0.00108									718.5	0.00432521		718.5	-0.00691017		718.5	0.0756989		718.5	-0.00355132
659	0.000875977		659	0.00137									719	-0.0026833		719	0.00972406		719	0.084211		719	0.0116096
659.5	0.000976915		659.5	0.00103									719.5	0.0188142		719.5	0.00697762		719.5	0.0747515		719.5	-0.013011
660	0.000830448		660	0.0013									720	0.0402819		720	0.0196436		720	0.0653052		720	-0.00495997
660.5	0.000783272		660.5	0.00105									720.5	0		720.5	0.0126962		720.5	0.053063		720.5	0
661	0.000928032		661	0.0012									721	0		721	0.0226835		721	0.0408378		721	0
661.5	0.000772473		661.5	0.00113									721.5	0		721.5	0.00427742		721.5	0.0454473		721.5	0
662	0.000783407		662	0.00134									722	0		722	0.0444083		722	0.0500504		722	0
662.5	0.000814326		662.5	0.00109									722.5	0		722.5	0.0115186		722.5	0.0439797		722.5	0
663	0.000962325		663	0.0014									723	0		723	0.0173639		723	0.0379173		723	0
663.5	0.000850204		663.5	0.00163									723.5	0		723.5	0.00872702		723.5	0.0342027		723.5	0
664	0.000898727		664	0.00177									724	0		724	0.00584519		724	0.0304932		724	0
664.5	0.000750992		664.5	0.00182									724.5	0		724.5	-0.0176255		724.5	0.027415		724.5	0
665	0.000840329		665	0.00184									725	0		725	0.022142		725	0.0243411		725	0
665.5	0.000786793		665.5	0.00174									725.5	0		725.5	0.0148332		725.5	0.0246617		725.5	0
666	0.000984387		666	0.00171									726	0		726	0.0313176		726	0.0249819		726	0
666.5	0.000806082		666.5	0.00157									726.5	0		726.5	0.0224863		726.5	0.0234609		726.5	0
667	0.000918706		667	0.00146									727	0		727	0		727	0.021942		727	0
667.5	0.000976414		667.5	0.00136									727.5	0		727.5	0.0227179		727.5	0.0255746		727.5	0
668	0.000890113		668	0.00159									728	0		728	0		728	0.0292022		728	0
668.5	0.00122		668.5	0.00182									728.5	0		728.5	0.0229489		728.5	0.0254043		728.5	0
669	0.00098189		669	0.00188									729	0		729	0.0322872		729	0.0216116		729	0
669.5	0.00138		669.5	0.00176									729.5	0		729.5	0.00463583		729.5	0.0222678		729.5	0
670	0.00115		670	0.00188									730	0		730	0		730	0.0229232		730	0
670.5	0.00106		670.5	0.00176									730.5	0		730.5	0.0218572		730.5	0.0161407		730.5	0
671	0.00112		671	0.00197									731	0		731	0.00471059		731	0.00936743		731	0
671.5	0.00123		671.5	0.0017									731.5	0		731.5	0.0220884		731.5	0.00784302		731.5	0
672	0.00123		672	0.00147									732	0		732	0.019027		732	0.0063207		732	0
672.5	0.00124		672.5	0.00137									732.5	0		732.5	-0.0111595		732.5	0.0123801		732.5	0
673	0.0012		673	0.00141									733	0		733	0.00320186		733	0.0184313		733	0
673.5	0.00115		673.5	0.00133									733.5	0		733.5	0.0128827		733.5	0.0100029		733.5	0
674	0.00138		674	0.00139									734	0		734	0.0194199		734	0.00158604		734	0
674.5	0.00153		674.5	0.0012									734.5	0		734.5	0.0178887		734.5	0.00812798		734.5	0
675	0.00158		675	0.00126									735	0		735	0.01144		735	0.014661		735	0
675.5	0.00171		675.5	0.00127									735.5	0		735.5	0.0213569		735.5	0.0165098		735.5	0
676	0.0018		676	0.00158									736	0		736	0.00495478		736	0.0183561		736	0
676.5	0.00204		676.5	0.00156									736.5	0		736.5	-0.00664092		736.5	0.0114861		736.5	0
677	0.00172		677	0.002									737	0		737	0.0250328		737	0.00462533		737	0
677.5	0.00188		677.5	0.00196									737.5	0		737.5	0.0234873		737.5	0.00767803		737.5	0
678	0.00183		678	0.00197									738	0		738	0.00168607		738	0.0107266		738	0
678.5	0.0023		678.5	0.00197									738.5	0		738.5	-0.00338654		738.5	0.0125908		738.5	0
679	0.00255		679	0.00197									739	0		739	0.0630337		739	0.0144524		739	0
679.5	0.00302		679.5	0.00187									739.5	0		739.5	0.0154104		739.5	0.0146687		739.5	0
680	0.00325		680	0.00162									740	0		740	0.00860735		740	0.0148847		740	0
680.5	0.00419		680.5	0.00172									740.5	0		740.5	0.00865145		740.5	0.0187081		740.5	0
681	0.00469		681	0.0015									741	0		741	0.0121704		741	0.0225265		741	0
681.5	0.00518		681.5	0.00156									741.5	0		741.5	0.0209681		741.5	0.00800294		741.5	0
682	0.00553		682	0.00158									742	0		742	-0.00176		742	-0.00650102		742	0
682.5	0.00684		682.5	0.00157									742.5	0		742.5	0.0670673		742.5	-0.00855901		742.5	0
683	0.0076		683	0.00153									743	0		743	0.00887106		743	-0.0106142		743	0
683.5	0.00907		683.5	0.00162									743.5	0		743.5	0.0106961		743.5	-0.00419948		743.5	0
684	0.01049		684	0.00125									744	0		744	-0.0214938		744	0.00220665		744	0
684.5	0.01282		684.5	0.000950437									744.5	0		744.5	0.0162005		744.5	0.00256602		744.5	0
685	0.01546		685	0.00114									745	0		745	0.0217047		745	0.0029249		745	0
685.5	0.01987		685.5	0.000925029									745.5	0		745.5	0.0145345		745.5	0.00372775		745.5	0
686	0.02413		686	0.00104									746	0		746	0.0127742		746	0.00452952		746	0
686.5	0.02921		686.5	0.000842004									746.5	0		746.5	0.0109997		746.5	0.00668976		746.5	0
687	0.03391		687	0.000611701									747	0		747	0.00736396		747	0.00884711		747	0
687.5	0.03535		687.5	0.000885496									747.5	0		747.5	0.00740024		747.5	0.0151147		747.5	0
688	0.03254		688	0.000652544									748	0		748	0.00557529		748	0.0213739		748	0
688.5	0.02817		688.5	0.000791013									748.5	0		748.5	0.022385		748.5	0.0119879		748.5	0
689	0.02275		689	0.000571509									749	0		749	0.0318527		749	0.00261437		749	0
689.5	0.01832		689.5	0.000872752									749.5	0		749.5	0.016939		749.5	0.00204708		749.5	0
690	0.01464		690	0.000907838									750	0		750	0.0547994		750	0.00148056		750	0
690.5	0.01458		690.5	0.000525678									750.5	0		750.5	0		750.5	0.00184549		750.5	0
691	0.01452		691	0.000966107									751	0		751	0		751	0.00220993		751	0
691.5	0.01593		691.5	0.000810548									751.5	0		751.5	0		751.5	0.00352321		751.5	0
692	0.01718		692	0.000745126									752	0		752	0		752	0.00483475		752	0
692.5	0.0203		692.5	0.000696523									752.5	0		752.5	0		752.5	-0.00168191		752.5	0
693	0.02116		693	0.000669472									753	0		753	0		753	-0.00818992		753	0
693.5	0.02361		693.5	0.000499487									753.5	0		753.5	0		753.5	-0.00210356		753.5	0
694	0.02562		694	0.000735298									754	0		754	0		754	0.00397472		754	0
694.5	0.0272		694.5	0.00069886									754.5	0		754.5	0		754.5	-0.00512336		754.5	0
695	0.02815		695	0.000625722									755	0		755	0		755	-0.0142094		755	0
695.5	0.02928		695.5	0.00088519									755.5	0		755.5	0		755.5	-0.00779142		755.5	0
696	0.03038		696	0.000638473									756	0		756	0		756	-0.00138194		756	0
696.5	0.03173		696.5	0.000781171									756.5	0		756.5	0		756.5	-0.00698013		756.5	0
697	0.03617		697	0.000660641									757	0		757	0		757	-0.0125709		757	0
697.5	0.04445		697.5	0.000566587									757.5	0		757.5	0		757.5	-0.00627024		757.5	0
698	0.04992		698	0.000697287									758	0		758	0		758	2.21285e-05		758	0
698.5	0.05121		698.5	0.000550055									758.5	0		758.5	0		758.5	0.0104832		758.5	0
699	0.0497		699	0.000596391									759	0		759	0		759	0.0209304		759	0
699.5	0.0501		699.5	0.00082554									759.5	0		759.5	0		759.5	0.0122033		759.5	0
700	0.04763		700	0.000695486									760	0		760	0		760	0.00348774		760	0
700.5	0.0412												760.5	0		760.5	0		760.5	0.00309294		760.5	0
701	0.03369												761	0		761	0		761	0.00269866		761	0
701.5	0.02505												761.5	0		761.5	0		761.5	-4.70387e-05		761.5	0
702	0.01731												762	0		762	0		762	-0.00278913		762	0
702.5	0.01215												762.5	0		762.5	0		762.5	-0.000869075		762.5	0
703	0.00831												763	0		763	0		763	0.00104847		763	0
703.5	0.0065												763.5	0		763.5	0		763.5	0.0085699		763.5	0
704	0.00506												764	0		764	0		764	0.0160815		764	0
704.5	0.00413												764.5	0		764.5	0		764.5	0.0117018		764.5	0
705	0.00384												765	0		765	0		765	0.00732788		765	0
705.5	0.00332												765.5	0		765.5	0		765.5	-0.00631705		765.5	0
706	0.00373												766	0		766	0		766	-0.0199442		766	0
706.5	0.0037												766.5	0		766.5	0		766.5	-0.00848963		766.5	0
707	0.00315												767	0		767	0		767	0.00294997		767	0
707.5	0.00305												767.5	0		767.5	0		767.5	0.00470599		767.5	0
708	0.00194												768	0		768	0		768	0.00645973		768	0
708.5	0.00167												768.5	0		768.5	0		768.5	0.011303		768.5	0
709	0.00152												769	0		769	0		769	0.01614		769	0
709.5	0.0013												769.5	0		769.5	0		769.5	0.0177083		769.5	0
710	0.00121												770	0		770	0		770	0.0192746		770	0
710.5	0.00101												770.5	0		770.5	0		770.5	0.0072717		770.5	0
711	0.00115												771	0		771	0		771	-0.0047156		771	0
711.5	0.000900906												771.5	0		771.5	0		771.5	-0.00636852		771.5	0
712	0.000699697												772	0		772	0		772	-0.00801929		772	0
712.5	0.000870535												772.5	0		772.5	0		772.5	-0.000506194		772.5	0
713	0.000816076												773	0		773	0		773	0.00699718		773	0
713.5	0.00080904												773.5	0		773.5	0		773.5	0.00652185		773.5	0
714	0.000505097												774	0		774	0		774	0.00604713		774	0
714.5	0.000636109												774.5	0		774.5	0		774.5	-0.00144143		774.5	0
715	0.000872867												775	0		775	0		775	-0.00892034		775	0
715.5	0.000773284												775.5	0		775.5	0		775.5	0.00582373		775.5	0
716	0.000467736												776	0		776	0		776	0.0205488		776	0
716.5	0.000501716												776.5	0		776.5	0		776.5	0.0180407		776.5	0
717	0.000385414												777	0		777	0		777	0.0155358		777	0
717.5	0.000406618												777.5	0		777.5	0		777.5	0.011487		777.5	0
718	0.000637621												778	0		778	0		778	0.00744332		778	0
718.5	0.000258061												778.5	0		778.5	0		778.5	0.000613487		778.5	0
719	0.000477984												779	0		779	0		779	-0.00620757		779	0
719.5	0.000196425												779.5	0		779.5	0		779.5	-8.80757e-05		779.5	0
720	0.000184549												780	0		780	0		780	0.00602358		780	0
720.5	0.000257542
721	0.000370828
721.5	0.000458966
722	0.000368505
722.5	0.000176618
723	-0.000125149
723.5	0.000158344
724	-1.08883e-05
724.5	0.000488632
725	0.000333087
725.5	0.000397373
726	7.24234e-05
726.5	0.000381056
727	0.000390328
727.5	0.000179998
728	0.0001454
728.5	0.000468811
729	0.000247999
729.5	0.000278408
730	0.00041851
730.5	0.000332988
731	0.000541543
731.5	0.000143975
732	0.000309043
732.5	0.000183201
733	0.000425914
733.5	0.000147345
734	0.000117633
734.5	0.000233531
735	6.4893e-05
735.5	0.00052382
736	0.000464404
736.5	0.000246952
737	0.000169299
737.5	0.000186208
738	0.000443425
738.5	0.00047015
739	0.00039999
739.5	0.000573296
740	0.00090416
740.5	0.00034103
741	0.000343001
741.5	0.000461628
742	0.000849755
742.5	0.000475329
743	0.000401735
743.5	2.89782e-05
744	0.000389105
744.5	0.000124102
745	0.000168116
745.5	0.000421599
746	0.00030995
746.5	0.000417147
747	0.000560804
747.5	0.00115
748	0.00054863
748.5	0.00058731
749	0.000779777
749.5	0.00111
750	0.000550549

## Sheet: Dipic source
wl(Eu) / nm	Eu		wl(Sm) / nm	Sm		wl(Dy) / nm	Dy		wl(Tb) / nm	Tb			wl(DyE) / nm	DyE		wl(EuE) / nm	EuE		wl(SmE) / nm	SmE		wl(TbE) / nm	TbE
400	822.132		400	380.558		400	410.774		400	946.211			390	0		390	0		390	0		390	0
400.5	715.262		400.5	510.827		400.5	468.139		400.5	947.619			390.5	0		390.5	0		390.5	0		390.5	0
401	404.578		401	293.517		401	425.485		401	10.3738			391	0		391	0		391	0		391	0
401.5	611.731		401.5	496.369		401.5	438.38		401.5	736.228			391.5	0		391.5	0		391.5	0		391.5	0
402	196.27		402	393.617		402	511.396		402	837.527			392	0		392	0		392	0		392	0
402.5	1024.07		402.5	336.331		402.5	482.039		402.5	528.001			392.5	0		392.5	0		392.5	0		392.5	0
403	915.974		403	393.641		403	626.447		403	526.995			393	0		393	0		393	0		393	0
403.5	401.083		403.5	478.932		403.5	394.306		403.5	320.227			393.5	0		393.5	0		393.5	0		393.5	0
404	504.933		404	377.709		404	480.257		404	423.615			394	0		394	0		394	0		394	0
404.5	810.467		404.5	348.173		404.5	249.072		404.5	938.323			394.5	0		394.5	0		394.5	0		394.5	0
405	398.795		405	433.833		405	609.3		405	319.207			395	0		395	0		395	0		395	0
405.5	913.445		405.5	475.78		405.5	521.175		405.5	421.693			395.5	0		395.5	0		395.5	0		395.5	0
406	604.525		406	559.839		406	204.692		406	520.627			396	0		396	0		396	0		396	0
406.5	600.266		406.5	246.522		406.5	575.865		406.5	317.097			396.5	0		396.5	0		396.5	0		396.5	0
407	905.864		407	486.826		407	403.574		407	928.278			397	0		397	0		397	0		397	0
407.5	294.669		407.5	374.032		407.5	603.212		407.5	721.355			397.5	0		397.5	0		397.5	0		397.5	0
408	193.037		408	358.116		408	614.879		408	721.502			398	0		398	0		398	0		398	0
408.5	903.931		408.5	527.194		408.5	344.281		408.5	920.73			398.5	0		398.5	0		398.5	0		398.5	0
409	902.293		409	469.033		409	343.244		409	414.564			399	0		399	0		399	0		399	0
409.5	393.167		409.5	271.466		409.5	385.48		409.5	917.003			399.5	0		399.5	0		399.5	0		399.5	0
410	-10.0714		410	242.614		410	455.031		410	10.0949			400	0.000401286		400	2.95731e-05		400	0.00549191		400	8.83481e-05
410.5	894.421		410.5	508.588		410.5	454.578		410.5	-191.065			400.5	0.000456755		400.5	2.56967e-05		400.5	0.00736265		400.5	8.83692e-05
411	-9.9962		411	604.203		411	424.096		411	508.678			401	0.000414621		401	1.45169e-05		401	0.00422524		401	9.66191e-07
411.5	390.243		411.5	337.747		411.5	381.946		411.5	1109.52			401.5	0.000426654		401.5	2.19225e-05		401.5	0.00713645		401.5	6.84852e-05
412	983.457		412	337.848		412	421.591		412	309.354			402	0.000497098		402	7.02496e-06		402	0.0056521		402	7.78112e-05
412.5	288.154		412.5	349.899		412.5	463.035		412.5	307.733			402.5	0.00046798		402.5	3.66084e-05		402.5	0.00482352		402.5	4.89935e-05
413	388.395		413	376.361		413	406.163		413	406.025			403	0.000607421		403	3.27034e-05		403	0.00563843		403	4.88394e-05
413.5	878.782		413.5	432.008		413.5	598.927		413.5	9.88859			403.5	0.000381857		403.5	1.43023e-05		403.5	0.00685161		403.5	2.96404e-05
414	683.997		414	387.587		414	485.477		414	306.325			404	0.000464519		404	1.79832e-05		404	0.00539683		404	3.91615e-05
414.5	579.38		414.5	483.975		414.5	417.376		414.5	894.47			404.5	0.000240612		404.5	2.88292e-05		404.5	0.00496866		404.5	8.66369e-05
415	284.027		415	509.306		415	387.308		415	497.288			405	0.000587878		405	1.41681e-05		405	0.00618344		405	2.94365e-05
415.5	285.184		415.5	399.735		415.5	592.177		415.5	205.486			405.5	0.000502231		405.5	3.24121e-05		405.5	0.00677295		405.5	3.88396e-05
416	574.532		416	494.431		416	345.557		416	888.392			406	0.000197009		406	2.14241e-05		406	0.00795976		406	4.78928e-05
416.5	573.876		416.5	466.167		416.5	548.992		416.5	1275.55			406.5	0.000553568		406.5	2.1247e-05		406.5	0.00350073		406.5	2.91341e-05
417	475.964		417	356.91		417	344.376		417	1078.54			407	0.000387471		407	3.20246e-05		407	0.00690466		407	8.5183e-05
417.5	476.375		417.5	437.327		417.5	438.206		417.5	204.399			407.5	0.000578434		407.5	1.04045e-05		407.5	0.0052984		407.5	6.61136e-05
418	377.041		418	436.572		418	424.17		418	204.078			408	0.000588898		408	6.80763e-06		408	0.00506671		408	6.6046e-05
418.5	183.513		418.5	273.185		418.5	503.57		418.5	-86.8998			408.5	0.000329331		408.5	3.18389e-05		408.5	0.00744974		408.5	8.41802e-05
419	473.876		419	596.279		419	476.827		419	298.944			409	0.000327937		409	3.17424e-05		409	0.00661977		409	3.78563e-05
419.5	567.516		419.5	474.047		419.5	341.473		419.5	299.388			409.5	0.00036784		409.5	1.38146e-05		409.5	0.0038267		409.5	8.36347e-05
420	854.003		420	446.562		420	583.004		420	201.762			410	0.000433679		410	-3.53443e-07		410	0.00341582		410	9.19572e-07
420.5	182.365		420.5	378.913		420.5	340.559		420.5	1255.63			410.5	0.000432719		410.5	3.13505e-05		410.5	0.00715181		410.5	-1.73835e-05
421	182.241		421	390.897		421	406.165		421	296.807			411	0.000403212		411	-3.49952e-07		411	0.00848601		411	4.62244e-05
421.5	181.118		421.5	417.3		421.5	339.047		421.5	487.548			411.5	0.000362696		411.5	1.36452e-05		411.5	0.00473788		411.5	0.000100701
422	-9.54209		422	415.662		422	430.801		422	866.04			412	0.000399858		412	3.43458e-05		412	0.00473355		412	2.80433e-05
422.5	660.328		422.5	269.614		422.5	376.711		422.5	390.583			412.5	0.000438632		412.5	1.00511e-05		412.5	0.00489645		412.5	2.78625e-05
423	369.277		423	440.678		423	535.91		423	389.24			413	0.000384292		413	1.35313e-05		413	0.00526038		413	3.67174e-05
423.5	559.024		423.5	519.814		423.5	322.167		423.5	577.608			413.5	0.00056599		413.5	3.05788e-05		413.5	0.00603086		413.5	8.93158e-07
424	843.127		424	321.03		424	428.045		424	9.44235			414	0.000458225		414	2.37722e-05		414	0.0054042		414	2.76345e-05
424.5	744.08		424.5	570.7		424.5	399.347		424.5	387.23			414.5	0.000393472		414.5	2.01119e-05		414.5	0.00674002		414.5	8.05955e-05
425	555.837		425	385.539		425	425.756		425	385.974			415	0.000364686		415	9.84753e-06		415	0.00708424		415	4.47537e-05
425.5	367		425.5	371.693		425.5	398.178		425.5	386.066			415.5	0.000556918		415.5	9.87574e-06		415.5	0.00555347		415.5	1.84705e-05
426	460.628		426	344.736		426	399.58		426	291.418			416	0.000324591		416	1.98717e-05		416	0.0068608		416	7.97592e-05
426.5	742.899		426.5	488.76		426.5	398.963		426.5	858.831			416.5	0.000515065		416.5	1.98252e-05		416.5	0.00646085		416.5	0.00011438
427	556.663		427	409.58		427	384.842		427	853.058			417	0.000322706		417	1.6423e-05		417	0.00494066		417	9.65988e-05
427.5	178.53		427.5	305.018		427.5	333.051		427.5	759.974			417.5	0.000410141		417.5	1.64175e-05		417.5	0.00604662		417.5	1.82848e-05
428	552.581		428	448.366		428	582.267		428	385.094			418	0.000396528		418	1.29786e-05		418	0.00602895		418	1.82343e-05
428.5	178.33		428.5	265.248		428.5	410.793		428.5	761.218			418.5	0.000470192		418.5	6.30939e-06		418.5	0.00376812		418.5	-7.7552e-06
429	272.282		429	239.229		429	371.742		429	289.984			419	0.00044469		419	1.62729e-05		419	0.00821482		419	2.66468e-05
429.5	364.365		429.5	356.211		429.5	318.616		429.5	475.775			419.5	0.000318079		419.5	1.94653e-05		419.5	0.00652308		419.5	2.66546e-05
430	272.41		430	342.705		430	474.618		430	384.316			420	0.000542416		420	2.92567e-05		420	0.00613755		420	1.79415e-05
430.5	-9.37649		430.5	421.29		430.5	475.557		430.5	196.865			420.5	0.000316474		420.5	6.24009e-06		420.5	0.00520158		420.5	0.000111523
431	833.886		431	291.103		431	383.102		431	758.449			421	0.000376992		421	6.22845e-06		421	0.00535973		421	2.63306e-05
431.5	178.265		431.5	461.462		431.5	410.691		431.5	571.96			421.5	0.000314321		421.5	6.18273e-06		421.5	0.00571496		421.5	4.32006e-05
432	272.924		432	265.603		432	187.487		432	1233.52			422	0.00039891		422	-3.25347e-07		422	0.00568579		422	7.66469e-05
432.5	555.549		432.5	239.915		432.5	410.249		432.5	573.59			422.5	0.000348412		422.5	2.24879e-05		422.5	0.00368366		422.5	3.45268e-05
433	271.539		433	291.24		433	423.535		433	197.402			423	0.000495065		423	1.25611e-05		423	0.00601372		423	3.43674e-05
433.5	367.339		433.5	332.216		433.5	371.4		433.5	856.035			423.5	0.000297262		423.5	1.89929e-05		423.5	0.00708529		423.5	5.09389e-05
434	273.582		434	489.424		434	463.728		434	197.65			424	0.000394489		424	2.86116e-05		424	0.00437061		424	8.31732e-07
434.5	743.612		434.5	239.574		434.5	372.477		434.5	857.564			424.5	0.000367606		424.5	2.52207e-05		424.5	0.00776056		424.5	3.40691e-05
435	553.947		435	293.14		435	293.487		435	9.40777			425	0.000391456		425	1.8818e-05		425	0.00523652		425	3.39186e-05
435.5	368.583		435.5	411.778		435.5	399.477		435.5	857.484			425.5	0.000365669		425.5	1.24103e-05		425.5	0.00504252		425.5	3.38868e-05
436	179.797		436	544.461		436	453.86		436	860.404			426	0.000366526		426	1.55581e-05		426	0.00467132		426	2.55491e-05
436.5	462.374		436.5	413.124		436.5	532.753		436.5	860.78			426.5	0.000365531		426.5	2.50626e-05		426.5	0.00661514		426.5	7.5207e-05
437	180.774		437	467.065		437	348.508		437	199.232			427	0.000352181		427	1.87577e-05		427	0.00553699		427	7.46139e-05
437.5	-104.758		437.5	282.141		437.5	282.774		437.5	772.876			427.5	0.000304428		427.5	6.00882e-06		427.5	0.00411863		427.5	6.63945e-05
438	466.06		438	322.812		438	375.899		438	390.794			428	0.000531605		428	1.85767e-05		428	0.00604717		428	3.36041e-05
438.5	468.928		438.5	296.404		438.5	525.17		438.5	486.16			428.5	0.000374614		428.5	5.98811e-06		428.5	0.00357325		428.5	6.63479e-05
439	181.751		439	483.789		439	472.034		439	295.977			429	0.000338607		429	9.13221e-06		429	0.00321898		429	2.52457e-05
439.5	181.999		439.5	337.816		439.5	379.007		439.5	-86.0827			429.5	0.000289878		429.5	1.22064e-05		429.5	0.00478748		429.5	4.13721e-05
440	853.504		440	378.544		440	352.758		440	298.012			430	0.000431307		430	9.11528e-06		430	0.0046006		430	3.33802e-05
440.5	471.618		440.5	272.193		440.5	326.742		440.5	297.741			430.5	0.000431658		430.5	-3.13388e-07		430.5	0.00564899		430.5	1.70791e-05
441	763.046		441	407.879		441	436.185		441	395.342			431	0.000347334		431	2.78384e-05		431	0.00389881		431	6.57232e-05
441.5	280.202		441.5	435.907		441.5	519.115		441.5	203.055			431.5	0.000371917		431.5	5.94429e-06		431.5	0.00617331		431.5	4.95056e-05
442	571.766		442	302.159		442	465.024		442	494.03			432	0.000169589		432	9.09018e-06		432	0.00354905		432	0.000106643
442.5	673.367		442.5	438.723		442.5	453.014		442.5	204.18			432.5	0.000370657		432.5	1.84821e-05		432.5	0.00320209		432.5	4.95319e-05
443	380.477		443	440.478		443	604.15		443	888.25			433	0.000382219		433	9.02318e-06		433	0.00388263		433	1.70268e-05
443.5	185.419		443.5	344.805		443.5	564.692		443.5	889.374			433.5	0.000334783		433.5	1.21925e-05		433.5	0.00442378		433.5	7.37516e-05
444	-9.82918		444	277.808		444	703.24		444	206.194			434	0.000417527		434	9.07011e-06		434	0.00650965		434	1.70089e-05
444.5	483.099		444.5	429.325		444.5	996.046		444.5	501.861			434.5	0.000334981		434.5	2.46248e-05		434.5	0.00318282		434.5	7.37133e-05
445	680.047		445	320.956		445	999.381		445	207.058			435	0.000263639		435	1.83229e-05		435	0.00388999		435	8.07731e-07
445.5	286.805		445.5	294.07		445.5	1209.71		445.5	207.774			435.5	0.000358438		435.5	1.21776e-05		435.5	0.00545806		435.5	7.35372e-05
446	387.973		446	336.495		446	1810.15		446	207.678			436	0.000406767		436	5.9335e-06		436	0.00720847		436	7.3703e-05
446.5	1281.19		446.5	380.091		446.5	1942.51		446.5	509.359			436.5	0.000476928		436.5	1.52414e-05		436.5	0.00546334		436.5	7.36508e-05
447	892.109		447	338.835		447	2350.21		447	310.373			437	0.000311632		437	5.95208e-06		437	0.00616963		437	1.70274e-05
447.5	591.345		447.5	256.283		447.5	2981.61		447.5	709.821			437.5	0.000252565		437.5	-3.44529e-06		437.5	0.00372264		437.5	6.59783e-05
448	893.548		448	354.666		448	3569.93		448	513.819			438	0.000335358		438	1.53103e-05		438	0.00425439		438	3.33229e-05
448.5	293.936		448.5	342.057		448.5	4687.04		448.5	416.006			438.5	0.000467995		438.5	1.53869e-05		438.5	0.00390191		438.5	4.14075e-05
449	192.656		449	456.584		449	6539.84		449	315.166			439	0.000420165		439	5.95699e-06		439	0.00636142		439	2.51804e-05
449.5	901.566		449.5	259.955		449.5	7223.91		449.5	523.288			439.5	0.000336976		439.5	5.95834e-06		439.5	0.00443694		439.5	-7.3152e-06
450	1321.28		450	375.423		450	8007.7		450	418.213			440	0.000313282		440	2.79105e-05		440	0.00496622		440	2.52959e-05
450.5	195.091		450.5	233.259		450.5	7867.27		450.5	10.2549			440.5	0.000289847		440.5	1.54049e-05		440.5	0.00356692		440.5	2.52442e-05
451	502.622		451	450.504		451	8248.75		451	319.872			441	0.000386494		441	2.48959e-05		441	0.00533894		441	3.34814e-05
451.5	915.659		451.5	234.803		451.5	8556.24		451.5	526.477			441.5	0.000459456		441.5	9.13178e-06		441.5	0.00569935		441.5	1.71772e-05
452	196.412		452	366.059		452	10115.5		452	840.79			442	0.000411115		442	1.86128e-05		442	0.00394617		442	4.17446e-05
452.5	303.424		452.5	337.803		452.5	11606.8		452.5	219.255			442.5	0.000400046		442.5	2.18954e-05		442.5	0.00572321		442.5	1.72333e-05
453	509.057		453	324.599		453	13491		453	430.288			443	0.000532907		443	1.23578e-05		443	0.00573962		443	7.4886e-05
453.5	198.596		453.5	326.318		453.5	12385.4		453.5	10.4933			443.5	0.000497541		443.5	6.01556e-06		443.5	0.00448789		443.5	7.48962e-05
454	-10.5318		454	297.885		454	10899.2		454	10.6002			444	0.000618915		444	-3.18529e-07		444	0.00361181		444	1.73446e-05
454.5	940.853		454.5	299.331		454.5	10169		454.5	328.512			444.5	0.000875625		444.5	1.5638e-05		444.5	0.00557542		444.5	4.21678e-05
455	201.162		455	462.779		455	9277.52		455	10.5785			445	0.000877571		445	2.19884e-05		445	0.00416341		445	1.73781e-05
455.5	-10.6753		455.5	436.529		455.5	8481.63		455.5	862.779			445.5	0.00106107		445.5	9.26304e-06		445.5	0.00381035		445.5	1.74186e-05
456	418.13		456	184.268		456	9474.72		456	10.7371			446	0.00158595		446	1.25165e-05		446	0.00435518		446	1.7391e-05
456.5	313.765		456.5	260.667		456.5	9228.7		456.5	985.616			446.5	0.00170001		446.5	4.12864e-05		446.5	0.00491393		446.5	4.26061e-05
457	968.227		457	262.389		457	9832.72		457	337.07			447	0.00205452		447	2.87161e-05		447	0.00437566		447	2.59326e-05
457.5	645.7		457.5	248.709		457.5	10127.6		457.5	229.898			447.5	0.00260356		447.5	1.90136e-05		447.5	0.0033059		447.5	5.92414e-05
458	759.467		458	219.938		458	8965.28		458	232.886			448	0.00311381		448	2.86982e-05		448	0.00456987		448	4.28353e-05
458.5	321.723		458.5	406.582		458.5	7929.43		458.5	1014.47			448.5	0.00408364		448.5	9.42988e-06		448.5	0.00440249		448.5	3.46423e-05
459	212.287		459	426.634		459	6494.76		459	234.485			449	0.00569156		449	6.17379e-06		449	0.00586999		449	2.62158e-05
459.5	999.44		459.5	317.798		459.5	5114.11		459.5	349.447			449.5	0.00627991		449.5	2.88591e-05		449.5	0.00333834		449.5	4.34791e-05
460	1008.08		460	320.207		460	4899.68		460	579.872			450	0.00695354		450	4.22472e-05		450	0.00481583		450	3.471e-05
460.5	215.752		460.5	369.513		460.5	3861.6		460.5	580.713			450.5	0.00682402		450.5	6.23101e-06		450.5	0.00298887		450.5	8.50174e-07
461	-126.415		461	276.171		461	3220.88		461	240.42			451	0.00714698		451	1.60354e-05		451	0.00576614		451	2.64893e-05
461.5	-11.5605		461.5	391.474		461.5	2895.24		461.5	243.053			451.5	0.00740519		451.5	2.91804e-05		451.5	0.00300199		451.5	4.35503e-05
462	686.744		462	279.74		462	2932.83		462	244.901			452	0.00874496		452	6.25237e-06		452	0.00467493		452	6.94734e-05
462.5	221.302		462.5	346.982		462.5	3163.35		462.5	362.292			452.5	0.0100231		452.5	9.6482e-06		452.5	0.00430931		452.5	1.80967e-05
463	576.412		463	382.006		463	3441.71		463	1069.24			453	0.0116374		453	1.6169e-05		453	0.0041363		453	3.54757e-05
463.5	344.458		463.5	400.801		463.5	3251.97		463.5	11.8502			453.5	0.0106719		453.5	6.30098e-06		453.5	0.00415361		453.5	8.64182e-07
464	1056.03		464	237.592		464	4548.9		464	726.701			454	0.00938098		454	-3.33781e-07		454	0.00378753		454	8.72023e-07
464.5	226.586		464.5	272.056		464.5	5148.32		464.5	492.105			454.5	0.0087429		454.5	2.97854e-05		454.5	0.00380172		454.5	2.69952e-05
465	469.903		465	374.905		465	6625.86		465	977.811			455	0.00796767		455	6.36134e-06		455	0.00587118		455	8.68326e-07
465.5	-132.906		465.5	325.342		465.5	8965.29		465.5	856.946			455.5	0.00727615		455.5	-3.37213e-07		455.5	0.00553206		455.5	7.07425e-05
466	595.566		466	343.362		466	11584.8		466	1104.07			456	0.00811918		456	1.31936e-05		456	0.00233264		456	8.79414e-07
466.5	475.181		466.5	208.783		466.5	16917.2		466.5	1112.87			456.5	0.0078997		456.5	9.88961e-06		456.5	0.00329615		456.5	8.06374e-05
467	842.573		467	260.513		467	23851.2		467	501.241			457	0.00840752		457	3.04843e-05		457	0.0033143		457	2.75469e-05
467.5	-134.962		467.5	380.682		467.5	34562.4		467.5	501.978			457.5	0.0086502		457.5	2.03074e-05		457.5	0.00313807		457.5	1.87678e-05
468	-258.493		468	331.479		468	48572.1		468	1497.64			458	0.00764908		458	2.38593e-05		458	0.00277203		458	1.8991e-05
468.5	-12.3596		468.5	331.794		468.5	72462.8		468.5	1623.4			458.5	0.00675792		458.5	1.00962e-05		458.5	0.00511884		458.5	8.26363e-05
469	482.308		469	472.185		469	98042.1		469	384.834			459	0.00552919		459	6.65467e-06		459	0.00536544		459	1.90797e-05
469.5	606.46		469.5	265.172		469.5	127982		469.5	1382.24			459.5	0.00434906		459.5	3.12958e-05		459.5	0.00399235		459.5	2.84031e-05
470	612.721		470	318.074		470	165310		470	1012.87			460	0.00416218		460	3.15321e-05		460	0.00401824		460	4.70808e-05
470.5	-12.4985		470.5	354.329		470.5	192379		470.5	2639.69			460.5	0.00327678		460.5	6.74124e-06		460.5	0.00463194		460.5	4.70979e-05
471	-137.215		471	407.486		471	225996		471	2028.81			461	0.00273013		461	-3.94559e-06		461	0.00345811		461	1.94778e-05
471.5	488.616		471.5	389.786		471.5	261692		471.5	1519.17			461.5	0.00245145		461.5	-3.60429e-07		461.5	0.00489659		461.5	1.96698e-05
472	617.63		472	409.924		472	324737		472	2657.34			462	0.0024806		462	2.13879e-05		462	0.00349523		462	1.97979e-05
472.5	238.189		472.5	496.911		472.5	397366		472.5	2545.44			462.5	0.00267267		462.5	6.88475e-06		462.5	0.0043307		462.5	2.92561e-05
473	742.467		473	375.004		473	498756		473	4316.63			463	0.00290472		463	1.79129e-05		463	0.00476268		463	8.62505e-05
473.5	493.18		473.5	340.648		473.5	631576		473.5	5213.85			463.5	0.00274162		463.5	1.06931e-05		463.5	0.00499162		463.5	9.54873e-07
474	-12.6286		474	341.228		474	717396		474	5735.29			464	0.00383089		464	3.27471e-05		464	0.00295582		464	5.84935e-05
474.5	495.595		474.5	431.101		474.5	805367		474.5	4862.1			464.5	0.00433103		464.5	7.01879e-06		464.5	0.00338092		464.5	3.95678e-05
475	241.497		475	342.851		475	858510		475	6163.01			465	0.00556801		465	1.45402e-05		465	0.00465405		465	7.85365e-05
475.5	-12.7453		475.5	272.753		475.5	864315		475.5	9090.7			465.5	0.00752585		465.5	-4.1081e-06		465.5	0.00403444		465.5	6.87549e-05
476	623.803		476	272.064		476	838398		476	15503.3			466	0.00971434		466	1.8389e-05		466	0.00425333		466	8.84868e-05
476.5	751.273		476.5	272.854		476.5	778075		476.5	16174.2			466.5	0.0141705		466.5	1.46562e-05		466.5	0.00258348		466.5	8.90968e-05
477	630.364		477	397.754		477	709120		477	20924.4			467	0.0199574		467	2.59601e-05		467	0.00322014		467	4.00866e-05
477.5	-140.882		477.5	290.906		477.5	701502		477.5	23255.7			467.5	0.028889		467.5	-4.15379e-06		467.5	0.00470049		467.5	4.01026e-05
478	372.399		478	309.858		478	722444		478	31575.8			468	0.0405557		468	-7.94728e-06		468	0.00408859		468	0.000119517
478.5	757.956		478.5	255.74		478.5	766766		478.5	45683.1			468.5	0.0604389		468.5	-3.79586e-07		468.5	0.0040881		468.5	0.000129415
479	627.436		479	274.85		479	817408		479	74833.5			469	0.0816866		469	1.47968e-05		469	0.00581168		469	3.06457e-05
479.5	245.067		479.5	256.926		479.5	855739		479.5	106856			469.5	0.106518		469.5	1.85858e-05		469.5	0.00326028		469.5	0.000109956
480	244.729		480	329.401		480	887523		480	161254			470	0.137439		470	1.87577e-05		470	0.00390654		470	8.04866e-05
480.5	-141.314		480.5	293.664		480.5	912876		480.5	220698			470.5	0.159775		470.5	-3.8222e-07		470.5	0.0043472		470.5	0.000209538
481	-142.254		481	257.814		481	924022		481	302513			471	0.187496		471	-4.19176e-06		471	0.00499407		471	0.000160875
481.5	1151.56		481.5	348.741		481.5	915522		481.5	446509			471.5	0.21688		471.5	1.49108e-05		471.5	0.00477207		471.5	0.000120335
482	1155.19		482	259.069		482	857698		482	616486			472	0.268844		472	1.88279e-05		472	0.0050133		472	0.000210269
482.5	-12.9836		482.5	278.117		482.5	767492		482.5	909583			472.5	0.328624		472.5	7.25328e-06		472.5	0.00607071		472.5	0.000201201
483	-143.345		483	278.694		483	641404		483	1.38937e+06			473	0.412038		473	2.25856e-05		473	0.00457655		473	0.000340842
483.5	640.613		483.5	370.367		483.5	543336		483.5	2.14151e+06			473.5	0.521215		473.5	1.49865e-05		473.5	0.00415288		473.5	0.000411252
484	248.997		484	426.42		484	452280		484	3.0219e+06			474	0.591413		474	-3.83348e-07		474	0.00415556		474	0.000451904
484.5	642.062		484.5	225.188		484.5	382652		484.5	3.81882e+06			474.5	0.663236		474.5	1.50281e-05		474.5	0.00524452		474.5	0.000382699
485	248.772		485	391.333		485	310372		485	4.42198e+06			475	0.706257		475	7.31532e-06		475	0.00416653		475	0.000484584
485.5	249.622		485.5	336.778		485.5	251256		485.5	4.57112e+06			475.5	0.710284		475.5	-3.8567e-07		475.5	0.00331117		475.5	0.00071403
486	382.143		486	171.816		486	197568		486	4.37268e+06			476	0.688263		476	1.88563e-05		476	0.00329934		476	0.00121643
486.5	646.325		486.5	282.776		486.5	154580		486.5	4.19929e+06			476.5	0.638071		476.5	2.26856e-05		476.5	0.00330545		476.5	0.00126774
487	647.638		487	283.678		487	123773		487	4.20147e+06			477	0.580914		477	1.90146e-05		477	0.00481347		477	0.00163834
487.5	-278.942		487.5	339.57		487.5	96958		487.5	4.66518e+06			477.5	0.574072		477.5	-4.24521e-06		477.5	0.00351675		477.5	0.00181897
488	252.647		488	340.655		488	71913.8		488	5.4591e+06			478	0.590591		478	1.12097e-05		478	0.00374195		478	0.00246715
488.5	652.602		488.5	173.289		488.5	60595.7		488.5	6.38181e+06			478.5	0.626169		478.5	2.27917e-05		478.5	0.00308518		478.5	0.00356569
489	520.79		489	417.174		489	48272.5		489	7.24054e+06			479	0.666828		479	1.88473e-05		479	0.00331225		479	0.00583486
489.5	659.732		489.5	230.631		489.5	39675.2		489.5	7.85525e+06			479.5	0.69737		479.5	7.35379e-06		479.5	0.00309301		479.5	0.00832297
490	256.651		490	287.708		490	33335.7		490	8.16434e+06			480	0.722519		480	7.336e-06		480	0.00396138		480	0.012547
490.5	255.409		490.5	288.138		490.5	27779.9		490.5	8.04807e+06			480.5	0.742385		480.5	-4.23161e-06		480.5	0.00352794		480.5	0.0171544
491	257.382		491	403.034		491	21807.8		491	7.48657e+06			481	0.750668		481	-4.25533e-06		481	0.00309402		481	0.0234892
491.5	664.607		491.5	214.233		491.5	18964		491.5	6.66221e+06			481.5	0.74299		481.5	3.44116e-05		481.5	0.00418089		481.5	0.0346341
492	-13.5689		492	157.977		492	16211.5		492	5.59671e+06			482	0.695342		482	3.44844e-05		482	0.00310263		482	0.047769
492.5	668.165		492.5	292.077		492.5	13267.6		492.5	4.44986e+06			482.5	0.621566		482.5	-3.87181e-07		482.5	0.00332731		482.5	0.0704067
493	-13.6013		493	312.141		493	10942.3		493	3.61695e+06			483	0.518914		483	-4.27022e-06		483	0.00333076		483	0.107433
493.5	260.767		493.5	254.925		493.5	10109.7		493.5	2.82979e+06			483.5	0.43912		483.5	1.9064e-05		483.5	0.0044218		483.5	0.165422
494	673.398		494	178.909		494	8861.16		494	2.26636e+06			484	0.365151		484	7.40226e-06		484	0.00508575		484	0.233187
494.5	-150.577		494.5	121.259		494.5	7152.61		494.5	1.88007e+06			484.5	0.308618		484.5	1.90677e-05		484.5	0.00268296		484.5	0.294377
495	676.529		495	257.089		495	7022.21		495	1.55923e+06			485	0.250064		485	7.38031e-06		485	0.00465766		485	0.340522
495.5	-13.8645		495.5	160.806		495.5	6531.35		495.5	1.26935e+06			485.5	0.202227		485.5	7.39792e-06		485.5	0.00400421		485.5	0.351644
496	-13.8245		496	219.498		496	4986.39		496	1.05268e+06			486	0.158852		486	1.13137e-05		486	0.00204076		486	0.336032
496.5	-153.637		496.5	122.724		496.5	5064.17		496.5	895949			486.5	0.12416		486.5	1.91154e-05		486.5	0.00335523		486.5	0.322376
497	685.921		497	201.495		497	4393.59		497	731375			487	0.0993136		487	1.91346e-05		487	0.00336248		487	0.322212
497.5	688.47		497.5	260.997		497.5	3858.64		497.5	583397			487.5	0.0777177		487.5	-8.23295e-06		487.5	0.00402085		487.5	0.357407
498	267.975		498	301.035		498	4040.62		498	499502			488	0.0575842		488	7.44919e-06		488	0.00402956		488	0.417802
498.5	690.075		498.5	104.561		498.5	3543.58		498.5	398336			488.5	0.0484717		488.5	1.9222e-05		488.5	0.00204771		488.5	0.48792
499	694.882		499	283.672		499	3102.99		499	341945			489	0.0385746		489	1.53239e-05		489	0.0049246		489	0.553008
499.5	1266.77		499.5	323.257		499.5	3136.61		499.5	276830			489.5	0.0316721		489.5	1.93923e-05		489.5	0.00271974		489.5	0.599345
500	-299.269		500	185.579		500	3147.33		500	240389			490	0.0265843		490	7.53638e-06		490	0.00338937		490	0.622292
500.5	-300.806		500.5	386.061		500.5	2434.02		500.5	212608			490.5	0.0221311		490.5	7.49225e-06		490.5	0.00339097		490.5	0.612805
501	702.581		501	387.975		501	2589.1		501	179593			491	0.0173557		491	7.54243e-06		491	0.0047383		491	0.56947
501.5	416.663		501.5	86.8164		501.5	3055.54		501.5	157242			491.5	0.0150771		491.5	1.94561e-05		491.5	0.00251609		491.5	0.506249
502	-159.033		502	269.36		502	2154.73		502	151638			492	0.0128757		492	-3.96822e-07		492	0.0018535		492	0.424852
502.5	-14.5035		502.5	169.156		502.5	2670.13		502.5	128612			492.5	0.0105268		492.5	1.95206e-05		492.5	0.00342337		492.5	0.33745
503	422.375		503	189.597		503	2249.35		503	114146			493	0.00867307		493	-3.96961e-07		493	0.00365482		493	0.274009
503.5	1006.32		503.5	129.175		503.5	2280.07		503.5	104434			493.5	0.00800498		493.5	7.60294e-06		493.5	0.00298186		493.5	0.214159
504	-161.084		504	211.443		504	2536.35		504	83953			494	0.00700929		494	1.96137e-05		494	0.00209058		494	0.171345
504.5	-161.842		504.5	88.7095		504.5	2213.45		504.5	74800.4			494.5	0.00565209		494.5	-4.38135e-06		494.5	0.0014155		494.5	0.141996
505	281.034		505	171.726		505	2492.34		505	70570.9			495	0.00554344		495	1.96651e-05		495	0.00299806		495	0.117645
505.5	283.628		505.5	256.004		505.5	1711.77		505.5	56322.6			495.5	0.00515074		495.5	-4.02601e-07		495.5	0.00187336		495.5	0.0956772
506	728.678		506	47.9639		506	1802.1		506	50614.1			496	0.00392839		496	-4.01035e-07		496	0.00255453		496	0.0792655
506.5	1333.97		506.5	153.217		506.5	1769.13		506.5	47063			496.5	0.00398565		496.5	-4.45238e-06		496.5	0.00142684		496.5	0.0673959
507	-15.0781		507	90.4452		507	2092.51		507	42172.2			497	0.00345441		497	1.98579e-05		497	0.00234029		497	0.0549608
507.5	-166.198		507.5	27.4811		507.5	1891.54		507.5	42034.5			497.5	0.00303077		497.5	1.99116e-05		497.5	0.00302834		497.5	0.0437966
508	743.326		508	218.673		508	1920.7		508	34477.3			498	0.00317052		498	7.74249e-06		498	0.00348939		498	0.0374608
508.5	1351.99		508.5	304.348		508.5	2032.41		508.5	37292.6			498.5	0.00277772		498.5	1.9918e-05		498.5	0.00121079		498.5	0.0298438
509	-15.3242		509	134.937		509	2253.77		509	34567.8			499	0.00242991		499	2.00367e-05		499	0.00328155		499	0.0255932
509.5	600.406		509.5	177.818		509.5	1748.99		509.5	28855.9			499.5	0.00245378		499.5	3.64903e-05		499.5	0.00373573		499.5	0.0206989
510	755.992		510	264.845		510	1689.45		510	27115.2			500	0.0024597		500	-8.61205e-06		500	0.0021425		500	0.0179562
510.5	759.568		510.5	136.312		510.5	2135.86		510.5	25595.5			500.5	0.00190034		500.5	-8.64763e-06		500.5	0.00445261		500.5	0.0158652
511	760.977		511	136.996		511	2078.18		511	26621.2			501	0.0020194		501	2.01778e-05		501	0.00447022		501	0.0133882
511.5	-15.6095		511.5	115.859		511.5	1673.6		511.5	19180.4			501.5	0.00238083		501.5	1.19544e-05		501.5	0.000999295		501.5	0.0117103
512	-15.777		512	6.5802		512	1750.24		512	23999.4			502	0.00167726		502	-4.55826e-06		502	0.00309737		502	0.0112817
512.5	456.998		512.5	50.7318		512.5	1464.73		512.5	21459.3			502.5	0.00207638		502.5	-4.1529e-07		502.5	0.00194319		502.5	0.00955905
513	-174.403		513	339.292		513	1539.04		513	18138.2			503	0.00174743		503	1.20822e-05		503	0.00217583		503	0.00847547
513.5	779.807		513.5	95.5474		513.5	1879.23		513.5	20168			503.5	0.00176954		503.5	2.87576e-05		503.5	0.00148096		503.5	0.00774661
514	465.548		514	162.981		514	1908.01		514	15765.1			504	0.00196648		504	-4.59871e-06		504	0.00242173		504	0.00622121
514.5	-338.589		514.5	186.311		514.5	1604.83		514.5	18095.3			504.5	0.00171443		504.5	-4.61577e-06		504.5	0.00101501		504.5	0.00553748
515	-16.0825		515	322.453		515	1588.25		515	16505.3			505	0.00192853		505	8.00725e-06		505	0.00196294		505	0.0052192
515.5	309.495		515.5	187.872		515.5	1413.94		515.5	23270.4			505.5	0.00132323		505.5	8.07316e-06		505.5	0.0029234		505.5	0.00416132
516	801.449		516	188.719		516	2078.91		516	22055			506	0.00139168		506	2.07205e-05		506	0.000547175		506	0.00373586
516.5	799.724		516.5	212.127		516.5	1562.69		516.5	24879.1			506.5	0.00136487		506.5	3.78951e-05		506.5	0.00174619		506.5	0.00347032
517	-180.584		517	144.612		517	1643.75		517	22416.5			507	0.00161276		507	-4.27912e-07		507	0.00102977		507	0.00310662
517.5	-181.316		517.5	236.83		517.5	1299.77		517.5	24722.6			507.5	0.00145643		507.5	-4.712e-06		507.5	0.00031258		507.5	0.00309342
518	-181.99		518	145.684		518	1864.75		518	23086.5			508	0.00147743		508	2.10538e-05		508	0.00248481		508	0.00253477
518.5	-16.6198		518.5	146.182		518.5	1427.71		518.5	19657.1			508.5	0.00156182		508.5	3.82558e-05		508.5	0.00345496		508.5	0.00273906
519	818.495		519	146.815		519	895.111		519	23244.9			509	0.00173023		509	-4.33186e-07		509	0.00153029		509	0.00253643
519.5	820.457		519.5	147.402		519.5	1086.2		519.5	23831.8			509.5	0.00134139		509.5	1.69557e-05		509.5	0.00201463		509.5	0.00211524
520	-184.837		520	359.166		520	1253.83		520	24920			510	0.00129445		510	2.13286e-05		510	0.00299767		510	0.0019857
520.5	826.03		520.5	242.981		520.5	1191.05		520.5	26195.5			510.5	0.00163489		510.5	2.14085e-05		510.5	0.00154135		510.5	0.00187257
521	832.622		521	54.518		521	1051.58		521	30873.6			511	0.00158918		511	2.14272e-05		511	0.00154757		511	0.0019457
521.5	-187.67		521.5	364.282		521.5	1081.91		521.5	35136.4			511.5	0.00127855		511.5	-4.39096e-07		511.5	0.00130751		511.5	0.00140049
522	837.31		522	198.711		522	775.974		522	34212.9			512	0.00133579		512	-4.43375e-07		512	7.41877e-05		512	0.00175065
522.5	-189.416		522.5	271.551		522.5	826.822		522.5	32904.7			512.5	0.0011168		512.5	1.28303e-05		512.5	0.000571411		512.5	0.00156384
523	1197.17		523	272.293		523	854.634		523	35913.4			513	0.00117231		513	-4.89161e-06		513	0.00381785		513	0.00132052
523.5	1543.75		523.5	55.8566		523.5	543.289		523.5	36972.8			513.5	0.00143005		513.5	2.18505e-05		513.5	0.00107409		513.5	0.00146687
524	1905.12		524	104.86		524	594.376		524	33836.2			514	0.00145054		514	1.30322e-05		514	0.00183036		514	0.00114552
524.5	2439.49		524.5	154.015		524.5	449.353		524.5	39991.9			514.5	0.00121886		514.5	-9.46896e-06		514.5	0.00209034		514.5	0.00131356
525	3165.43		525	253.147		525	673.174		525	42631.6			515	0.0012051		515	-4.49327e-07		515	0.00361428		515	0.00119697
525.5	2820.29		525.5	254.199		525.5	106.509		525.5	43093			515.5	0.0010718		515.5	8.63854e-06		515.5	0.00210376		515.5	0.00168595
526	693.052		526	379.04		526	480.462		526	52898.8			516	0.00157433		516	2.23481e-05		516	0.00211119		516	0.00159635
526.5	-17.8352		526.5	331.336		526.5	332.629		526.5	55724.2			516.5	0.00118226		516.5	2.22785e-05		516.5	0.00237077		516.5	0.00179901
527	520.958		527	232.727		527	308.847		527	60274.1			517	0.00124238		517	-5.02579e-06		517	0.00161465		517	0.00161937
527.5	702.597		527.5	460.287		527.5	158.966		527.5	66424			517.5	0.000981451		517.5	-5.04129e-06		517.5	0.00264173		517.5	0.00178424
528	342.648		528	512.005		528	565.303		528	56472.5			518	0.0014067		518	-5.05515e-06		518	0.00162347		518	0.00166456
528.5	708.964		528.5	590.095		528.5	491.823		528.5	63710.5			518.5	0.00107598		518.5	-4.61204e-07		518.5	0.00162745		518.5	0.00141592
529	1257.3		529	439.976		529	542.687		529	64390.5			519	0.000673939		519	2.26915e-05		519	0.00163292		519	0.00167274
529.5	1083.32		529.5	544.912		529.5	444.349		529.5	64269.2			519.5	0.000817026		519.5	2.2724e-05		519.5	0.00163788		519.5	0.00171333
530	1267.34		530	367.158		530	471.268		530	64397.8			520	0.000942208		520	-5.11448e-06		520	0.00398707		520	0.00178984
530.5	3865.13		530.5	265.929		530.5	473.508		530.5	60974.5			520.5	0.00089417		520.5	2.28344e-05		520.5	0.00269472		520.5	0.00187964
531	1847.28		531	318.982		531	919.351		531	73847.5			521	0.000788708		521	2.29946e-05		521	0.000604039		521	0.00221319
531.5	5010.59		531.5	581.088		531.5	767.662		531.5	69942.8			521.5	0.000810673		521.5	-5.17792e-06		521.5	0.00403223		521.5	0.00251636
532	8624.97		532	479.052		532	1087.25		532	85604.1			522	0.000580882		522	2.30797e-05		522	0.00219743		522	0.00244787
532.5	9991.77		532.5	586.807		532.5	881.074		532.5	99401.5			522.5	0.000618353		522.5	-5.21609e-06		522.5	0.00300004		522.5	0.00235202
533	10207.2		533	351.32		533	1419.14		533	130396			523	0.000638542		523	3.29359e-05		523	0.00300536		523	0.00256463
533.5	13187		533.5	486.973		533.5	1315.74		533.5	160886			523.5	0.000405532		523.5	4.24302e-05		523.5	0.000615914		523.5	0.00263776
534	9947.08		534	488.412		534	1111.4		534	197194			524	0.000443242		524	5.23126e-05		524	0.00115515		524	0.00241168
534.5	8809.23		534.5	276.61		534.5	1354.18		534.5	260127			524.5	0.000334775		524.5	6.6922e-05		524.5	0.00169504		524.5	0.00284771
535	12520		535	251.15		535	1227.25		535	327067			525	0.000501047		525	8.6754e-05		525	0.0027834		525	0.00303279
535.5	11230.6		535.5	496.316		535.5	1612.08		535.5	418792			525.5	7.92e-05		525.5	7.72212e-05		525.5	0.00279231		525.5	0.00306269
536	15583.7		536	307.576		536	1813.22		536	508209			526	0.000356931		526	1.89581e-05		526	0.0041597		526	0.00375603
536.5	21381.9		536.5	254.643		536.5	1653.12		536.5	753581			526.5	0.000246873		526.5	-4.8741e-07		526.5	0.00363272		526.5	0.00395289
537	19834.2		537	310.345		537	1693.99		537	1.15536e+06			527	0.000229004		527	1.42235e-05		527	0.00254917		527	0.00427159
537.5	19421.4		537.5	146.055		537.5	1393.42		537.5	1.85562e+06			527.5	0.000117758		527.5	1.91646e-05		527.5	0.00503696		527.5	0.00470297
538	11675.5		538	119.205		538	1877.52		538	3.17769e+06			528	0.000418368		528	9.33747e-06		528	0.00559762		528	0.00399459
538.5	8353.39		538.5	91.9199		538.5	2391.33		538.5	4.73675e+06			528.5	0.000363642		528.5	1.93017e-05		528.5	0.00644524		528.5	0.00450231
539	7196.7		539	232.748		539	1973.85		539	7.23126e+06			529	0.000400871		529	3.41978e-05		529	0.00480105		529	0.00454606
539.5	4804.78		539.5	177.054		539.5	1903.83		539.5	9.76086e+06			529.5	0.000327921		529.5	2.94377e-05		529.5	0.0059405		529.5	0.00453321
540	2804.4		540	206.475		540	1707.53		540	12145600			530	0.000347459		530	3.4406e-05		530	0.0039989		530	0.004538
540.5	3656.22		540.5	8.50903		540.5	1864.58		540.5	13635700			530.5	0.000348781		530.5	0.000104832		530.5	0.00289363		530.5	0.00429272
541	3656.42		541	37.1411		541	1699.84		541	14366800			531	0.000676547		531	5.00558e-05		531	0.00346765		531	0.0051941
541.5	2236.51		541.5	180.444		541.5	1334.36		541.5	14498700			531.5	0.000564388		531.5	0.000135644		531.5	0.00631105		531.5	0.00491484
542	805.311		542	181.626		542	1713.76		542	13782200			532	0.000798599		532	0.000233271		532	0.00519797		532	0.00600969
542.5	1847.26		542.5	182.044		542.5	1494.65		542.5	11734000			532.5	0.000646552		532.5	0.000269984		532.5	0.00636119		532.5	0.00697176
543	397.48		543	299.299		543	1089.92		543	9.89434e+06			533	0.00104042		533	0.000275547		533	0.00380485		533	0.00913707
543.5	1444.91		543.5	330.095		543.5	1214.56		543.5	9.04381e+06			533.5	0.00096371		533.5	0.000355652		533.5	0.00526906		533.5	0.011263
544	1872.83		544	185.346		544	1099.75		544	9.1844e+06			534	0.00081328		534	0.000268021		534	0.00527968		534	0.0137918
544.5	1035.58		544.5	38.3636		544.5	1373.73		544.5	9.90201e+06			534.5	0.000990007		534.5	0.00023714		534.5	0.00298733		534.5	0.0181764
545	1889.26		545	186.813		545	992.008		545	10426200			535	0.000896374		535	0.000336718		535	0.00270982		535	0.0228325
545.5	-234.869		545.5	187.897		545.5	1119		545.5	10251100			535.5	0.00117635		535.5	0.000301758		535.5	0.00535009		535.5	0.0292085
546	1911.99		546	158.886		546	851.869		546	9.56106e+06			536	0.00132189		536	0.000418332		536	0.00331246		536	0.0354117
546.5	408.133		546.5	550.218		546.5	857.167		546.5	8.68133e+06			536.5	0.00120405		536.5	0.000573446		536.5	0.00273983		536.5	0.0524602
547	844.195		547	462.688		547	675.97		547	8.08639e+06			537	0.00123267		537	0.00053144		537	0.00333605		537	0.0803548
547.5	1070.51		547.5	463.58		547.5	771.827		547.5	7.53645e+06			537.5	0.00101301		537.5	0.000519898		537.5	0.00156856		537.5	0.128938
548	631.385		548	526.68		548	743.133		548	6.87914e+06			538	0.00136368		538	0.000312253		538	0.00127901		538	0.220597
548.5	632.604		548.5	773.404		548.5	870.218		548.5	5.60495e+06			538.5	0.00173526		538.5	0.000223199		538.5	0.000985341		538.5	0.328522
549	859.482		549	993.38		549	779.624		549	4.31069e+06			539	0.00143099		539	0.000192114		539	0.00249264		539	0.501066
549.5	420.308		549.5	1274.81		549.5	970.311		549.5	3.04387e+06			539.5	0.00137895		539.5	0.000128144		539.5	0.00189443		539.5	0.675719
550	642.248		550	1219.51		550	693.623		550	2.08256e+06			540	0.00123562		540	7.47242e-05		540	0.00220718		540	0.84003
550.5	1093.66		550.5	1223.83		550.5	665.825		550.5	1.51564e+06			540.5	0.00134802		540.5	9.73312e-05		540.5	9.08755e-05		540.5	0.942217
551	651.906		551	1698.39		551	920.732		551	1.12663e+06			541	0.00122779		541	9.72466e-05		541	0.000396297		541	0.991818
551.5	2004.14		551.5	1830.14		551.5	1113.93		551.5	935369			541.5	0.000962908		541.5	5.94276e-05		541.5	0.00192356		541.5	1
552	2468.31		552	1684.02		552	897.973		552	755133			542	0.00123555		542	2.13786e-05		542	0.00193438		542	0.949705
552.5	5679.18		552.5	2328.86		552.5	1350.92		552.5	631681			542.5	0.00107659		542.5	4.89942e-05		542.5	0.00193704		542.5	0.807822
553	6618.46		553	2018.25		553	1580.78		553	542900			543	0.000784345		543	1.05325e-05		543	0.00318176		543	0.680545
553.5	7581.15		553.5	3188.76		553.5	2006.33		553.5	454499			543.5	0.000873235		543.5	3.82522e-05		543.5	0.00350592		543.5	0.621472
554	8314.65		554	3036.97		554	2148.23		554	412426			544	0.000789962		544	4.95354e-05		544	0.00196674		544	0.630553
554.5	9053.32		554.5	3120.33		554.5	2676.5		554.5	312781			544.5	0.000985859		544.5	2.73653e-05		544.5	0.00040671		544.5	0.679196
555	13529.1		555	4600.87		555	3642.37		555	263563			545	0.000711262		545	4.9878e-05		545	0.00197867		545	0.714495
555.5	11745.1		555.5	5771.74		555.5	4578.09		555.5	220385			545.5	0.000801577		545.5	-6.19507e-06		545.5	0.00198833		545.5	0.701851
556	10342.4		556	6752.98		556	5097.77		556	187302			546	0.000609665		546	5.03858e-05		546	0.00167979		546	0.654007
556.5	14447.1		556.5	8137.11		556.5	6678.22		556.5	164398			546.5	0.000612895		546.5	1.07455e-05		546.5	0.00581176		546.5	0.593288
557	13373.9		557	8820.38		557	8649.68		557	140792			547	0.000482893		547	2.2206e-05		547	0.00488274		547	0.552124
557.5	11964.9		557.5	10843.1		557.5	10472.6		557.5	130176			547.5	0.000550867		547.5	2.81334e-05		547.5	0.00488768		547.5	0.514106
558	11718.8		558	11810.6		558	11954.6		558	117264			548	0.000529903		548	1.65779e-05		548	0.00554791		548	0.468838
558.5	6527		558.5	14379.3		558.5	15290.3		558.5	112927			548.5	0.000619958		548.5	1.65947e-05		548.5	0.0081394		548.5	0.38165
559	6061.72		559	14682.7		559	19708.8		559	107281			549	0.000554911		549	2.25258e-05		549	0.0104449		549	0.293254
559.5	3151.4		559.5	19372.2		559.5	26127		559.5	97126.9			549.5	0.000690008		549.5	1.10056e-05		549.5	0.0133919		549.5	0.206885
560	1452.78		560	25317.8		560	31460.7		560	96261.1			550	0.000492801		550	1.68018e-05		550	0.0127993		550	0.141418
560.5	2441.32		560.5	27961.2		560.5	46205		560.5	83859.2			550.5	0.000472622		550.5	2.85852e-05		550.5	0.012833		550.5	0.102827
561	2713.54		561	30984.5		561	59361.8		561	80435.2			551	0.000652969		551	1.70235e-05		551	0.0177929		551	0.0763659
561.5	1722.02		561.5	28133.8		561.5	80307.4		561.5	73109.6			551.5	0.000789269		551.5	5.22875e-05		551.5	0.0191558		551.5	0.0633442
562	1980.84		562	23213.6		562	104916		562	64362.9			552	0.000635675		552	6.43393e-05		552	0.0176105		552	0.0510921
562.5	2246.74		562.5	21166.2		562.5	134584		562.5	71834.5			552.5	0.000955448		552.5	0.0001479		552.5	0.0243318		552.5	0.0427007
563	3259.22		563	18890.9		563	160147		563	58078.6			553	0.00111701		553	0.000172206		553	0.0210675		553	0.036666
563.5	1498.01		563.5	19632.9		563.5	199598		563.5	49246.3			553.5	0.00141643		553.5	0.000197075		553.5	0.0332558		553.5	0.0306679
564	2277.07		564	20116.8		564	248638		564	50561			554	0.00151524		554	0.000215948		554	0.0316441		554	0.0278039
564.5	2797.98		564.5	19116.9		564.5	291059		564.5	50118.3			554.5	0.00188615		554.5	0.000234921		554.5	0.0324834		554.5	0.0210673
565	4332.75		565	19228.1		565	362396		565	43710.9			555	0.0025645		555	0.000350744		555	0.047853		555	0.0177362
565.5	5422.31		565.5	16920.5		565.5	420217		565.5	44376.2			555.5	0.00322041		555.5	0.00030422		555.5	0.0599771		555.5	0.0148173
566	5195.39		566	14848.2		566	487535		566	44199.2			556	0.00358275		556	0.000267648		556	0.0701105		556	0.0125817
566.5	4424.86		566.5	14506.7		566.5	547390		566.5	46542.9			556.5	0.00468928		556.5	0.000373534		556.5	0.0844049		556.5	0.0110332
567	3388.27		567	11218.3		567	618290		567	48183.8			557	0.00606814		557	0.000345476		557	0.0914103		557	0.00944042
567.5	2364.39		567.5	9737.98		567.5	672301		567.5	42893.5			557.5	0.00734043		557.5	0.000308802		557.5	0.112271		557.5	0.00872078
568	4508.41		568	8722.62		568	748560		568	40743.3			558	0.00837163		558	0.00030218		558	0.12218		558	0.00784873
568.5	5838.09		568.5	8138.51		568.5	866834		568.5	41565.1			558.5	0.0106981		558.5	0.000168153		558.5	0.14862		558.5	0.00755169
569	5065		569	6290.75		569	990357		569	39356.2			559	0.0137771		559	0.000156027		559	0.15162		559	0.00716768
569.5	3754.94		569.5	5437.61		569.5	1.13455e+06		569.5	47866.9			559.5	0.0182474		559.5	8.10436e-05		559.5	0.199867		559.5	0.00648349
570	6197.01		570	5417.58		570	1.21343e+06		570	46526.8			560	0.0219529		560	3.73273e-05		560	0.260976		560	0.00641996
570.5	7037.04		570.5	3888.86		570.5	1.29156e+06		570.5	55218.1			560.5	0.0322125		560.5	6.26707e-05		560.5	0.287967		560.5	0.00558785
571	6273.13		571	3726.65		571	1.33579e+06		571	59647.5			561	0.041348		561	6.95966e-05		561	0.318819		561	0.00535492
571.5	7699.03		571.5	3046.14		571.5	1.43726e+06		571.5	65975.6			561.5	0.0558878		561.5	4.41268e-05		561.5	0.289229		561.5	0.00486289
572	12385.4		572	3220.85		572	1.46381e+06		572	63161.3			562	0.0729488		562	5.07139e-05		562	0.238434		562	0.00427729
572.5	15853.3		572.5	2340.52		572.5	1.32979e+06		572.5	75549.6			562.5	0.0934938		562.5	5.74705e-05		562.5	0.217212		562.5	0.00476958
573	28039.3		573	2434.29		573	1.10522e+06		573	81911.8			563	0.111153		563	8.32953e-05		563	0.193689		563	0.00385281
573.5	36344.8		573.5	2127.72		573.5	846573		573.5	91820.9			563.5	0.138412		563.5	3.82505e-05		563.5	0.201119		563.5	0.00326399
574	31615.4		574	2106.22		574	662995		574	111639			564	0.172266		564	5.80914e-05		564	0.205893		564	0.00334816
574.5	40107.7		574.5	1996.61		574.5	554210		574.5	128666			564.5	0.201478		564.5	7.13174e-05		564.5	0.195487		564.5	0.0033159
575	34066.2		575	2045.73		575	487915		575	216278			565	0.250637		565	0.000110339		565	0.19645		565	0.00288942
575.5	28964.6		575.5	2540.02		575.5	462616		575.5	291104			565.5	0.29037		565.5	0.000137964		565.5	0.17272		565.5	0.00293081
576	25379.4		576	1624.69		576	419976		576	379746			566	0.336589		566	0.000132074		566	0.151433		566	0.00291654
576.5	33135.9		576.5	1916.92		576.5	393516		576.5	431118			566.5	0.377579		566.5	0.000112387		566.5	0.14782		566.5	0.00306847
577	44478		577	1561.69		577	364380		577	543696			567	0.426108		567	8.59826e-05		567	0.114211		567	0.00317385
577.5	66258.4		577.5	1566.58		577.5	357461		577.5	635126			567.5	0.462923		567.5	5.9947e-05		567.5	0.0990526		567.5	0.00282289
578	87156		578	1619.05		578	360366		578	761130			568	0.514979		568	0.000114206		568	0.0886464		568	0.00267903
578.5	101589		578.5	1870.13		578.5	354626		578.5	969857			568.5	0.595822		568.5	0.000147759		568.5	0.0826375		568.5	0.00273066
579	93044.1		579	2425.1		579	324812		579	1.55762e+06			569	0.680127		569	0.00012808		569	0.0638194		569	0.00258327
579.5	67784.7		579.5	2518.46		579.5	289746		579.5	2.47501e+06			569.5	0.778465		569.5	9.48689e-05		569.5	0.0551159		569.5	0.00313914
580	60426.7		580	2785.85		580	236086		580	3.83323e+06			570	0.831862		570	0.000156431		570	0.0548647		570	0.00304858
580.5	82312.9		580.5	3103.31		580.5	195814		580.5	4.92306e+06			570.5	0.884647		570.5	0.00017748		570.5	0.0393487		570.5	0.00361489
581	97021.5		581	4510.3		581	151122		581	5.27e+06			571	0.914138		571	0.000158075		571	0.0376743		571	0.00390144
581.5	117061		581.5	6469.85		581.5	118733		581.5	4.64943e+06			571.5	0.982721		571.5	0.000193836		571.5	0.0307677		571.5	0.00431158
582	142227		582	9756.8		582	99010.3		582	3.60562e+06			572	1		572	0.00031155		572	0.032504		572	0.00412406
582.5	192631		582.5	10826.5		582.5	82998.3		582.5	2.8443e+06			572.5	0.907652		572.5	0.000398437		572.5	0.0235993		572.5	0.00492863
583	228964		583	14272.7		583	69249.3		583	2.49304e+06			573	0.753708		573	0.000704088		573	0.0245233		573	0.00533902
583.5	254898		583.5	13842.2		583.5	60458.3		583.5	2.45492e+06			573.5	0.576822		573.5	0.000911852		573.5	0.0214162		573.5	0.00597967
584	312895		584	15959		584	53009.3		584	2.53598e+06			574	0.451346		574	0.000792504		574	0.0211814		574	0.00726397
584.5	353807		584.5	16843.2		584.5	42819.8		584.5	2.59104e+06			574.5	0.37696		574.5	0.00100451		574.5	0.0200616		574.5	0.00836455
585	406988		585	16380.1		585	40127.8		585	2.60944e+06			575	0.331579		575	0.000852455		575	0.0205372		575	0.014048
585.5	606093		585.5	14589.3		585.5	34431.7		585.5	2.32183e+06			575.5	0.314114		575.5	0.000724164		575.5	0.0254774		575.5	0.0188918
586	831467		586	15693.9		586	28116.6		586	2.01606e+06			576	0.284913		576	0.000633977		576	0.0162821		576	0.0246229
586.5	1.24252e+06		586.5	15049.5		586.5	25423		586.5	1.65949e+06			576.5	0.266731		576.5	0.000827017		576.5	0.0191941		576.5	0.0279297
587	1.77882e+06		587	16471.6		587	22933.5		587	1.43554e+06			577	0.246769		577	0.00110914		577	0.0156236		577	0.0351924
587.5	2.41964e+06		587.5	18481.3		587.5	18444		587.5	1.24859e+06			577.5	0.241873		577.5	0.00165084		577.5	0.0156589		577.5	0.041075
588	2.92377e+06		588	17681		588	16296.9		588	1.15956e+06			578	0.243628		578	0.00216963		578	0.0161694		578	0.0491814
588.5	3.2365e+06		588.5	18922		588.5	14899.7		588.5	1.20797e+06			578.5	0.23954		578.5	0.00252674		578.5	0.0186608		578.5	0.0626143
589	3.23685e+06		589	20442		589	10459.4		589	1.24135e+06			579	0.219212		579	0.0023122		579	0.0241776		579	0.100474
589.5	2.87596e+06		589.5	22472.8		589.5	9892.09		589.5	1.40619e+06			579.5	0.195378		579.5	0.00168304		579.5	0.0250868		579.5	0.159512
590	2.51093e+06		590	27190		590	10123.6		590	1.44264e+06			580	0.159057		580	0.00149905		580	0.0277264		580	0.246835
590.5	2.34955e+06		590.5	28533.9		590.5	8289.46		590.5	1.35387e+06			580.5	0.131811		580.5	0.00204024		580.5	0.0308593		580.5	0.316739
591	2.78989e+06		591	29967		591	9185.7		591	1.11697e+06			581	0.101639		581	0.00240274		581	0.0448118		581	0.338769
591.5	3.75243e+06		591.5	32060.6		591.5	7383.44		591.5	823755			581.5	0.0797869		581.5	0.00289653		581.5	0.0642255		581.5	0.298621
592	4.94944e+06		592	36180.1		592	7617.2		592	652596			582	0.0664765		582	0.00351621		582	0.0967714		582	0.231381
592.5	5.88466e+06		592.5	46299.4		592.5	6012.55		592.5	475451			582.5	0.0556781		582.5	0.00475824		582.5	0.107289		582.5	0.182368
593	6.09601e+06		593	57245.1		593	5362.63		593	393286			583	0.046415		583	0.00565085		583	0.141319		583	0.159709
593.5	5.4127e+06		593.5	65856.5		593.5	4516.83		593.5	298938			583.5	0.040488		583.5	0.00628551		583.5	0.136939		583.5	0.157132
594	4.38449e+06		594	65768.6		594	4786.54		594	282249			584	0.0354691		584	0.00770906		584	0.157745		584	0.162182
594.5	3.08509e+06		594.5	63055.6		594.5	4418.82		594.5	257183			584.5	0.0286267		584.5	0.00870958		584.5	0.166342		584.5	0.165561
595	2.20842e+06		595	52758.6		595	4291.62		595	234418			585	0.026804		585	0.0100102		585	0.16163		585	0.166595
595.5	1.46757e+06		595.5	50405.9		595.5	4616.25		595.5	206811			585.5	0.0229796		585.5	0.0148946		585.5	0.143837		585.5	0.148106
596	1.08629e+06		596	50517.9		596	4185.93		596	169106			586	0.0187489		586	0.0204156		586	0.154595		586	0.128492
596.5	881805		596.5	50277.2		596.5	3961.83		596.5	149911			586.5	0.0169383		586.5	0.0304824		586.5	0.148121		586.5	0.105676
597	705843		597	59163.7		597	4841.05		597	143193			587	0.0152666		587	0.0436022		587	0.161979		587	0.0913368
597.5	590724		597.5	62875		597.5	2827.09		597.5	125860			587.5	0.0122676		587.5	0.0592595		587.5	0.181589		587.5	0.0793743
598	548087		598	66734		598	3404.48		598	117983			588	0.0108302		588	0.0715454		588	0.173577		588	0.0736519
598.5	476750		598.5	79000.4		598.5	2654.01		598.5	111289			588.5	0.00989333		588.5	0.0791306		588.5	0.185602		588.5	0.0766617
599	433564		599	80601.8		599	3757.26		599	96293.4			589	0.00693909		589	0.079072		589	0.200341		589	0.0787132
599.5	359812		599.5	89309.2		599.5	2894.28		599.5	84333.9			589.5	0.00655715		589.5	0.0701964		589.5	0.220058		589.5	0.08909
600	301634		600	84726.2		600	2747.01		600	69353			590	0.00670495		590	0.0612346		590	0.266024		590	0.0913218
600.5	261302		600.5	87494		600.5	2926.75		600.5	65557.2			590.5	0.00548551		590.5	0.0572506		590.5	0.278935		590.5	0.08563
601	235545		601	88755.2		601	1825.17		601	71064.4			591	0.00607345		591	0.0679227		591	0.292697		591	0.0705867
601.5	221118		601.5	99327		601.5	3174.05		601.5	58504.3			591.5	0.0048777		591.5	0.0912795		591.5	0.312881		591.5	0.0520131
602	224719		602	101951		602	2117.2		602	59177.7			592	0.00502788		592	0.120295		592	0.352785		592	0.0411711
602.5	189747		602.5	104374		602.5	1965.56		602.5	53520.7			592.5	0.00396535		592.5	0.142905		592.5	0.451076		592.5	0.02997
603	216893		603	103979		603	2303.21		603	48310			593	0.00353374		593	0.147913		593	0.557245		593	0.0247699
603.5	220721		603.5	97470.9		603.5	1773.5		603.5	44916.3			593.5	0.00297388		593.5	0.131223		593.5	0.640531		593.5	0.0188118
604	236812		604	77899.4		604	2609.74		604	46746.9			594	0.00314881		594	0.106206		594	0.639138		594	0.0177466
604.5	265705		604.5	75133.1		604.5	2623.89		604.5	39944.5			594.5	0.00290446		594.5	0.0746673		594.5	0.612258		594.5	0.016157
605	301678		605	67552.7		605	2643.64		605	48341			595	0.00281848		595	0.0534048		595	0.511845		595	0.0147145
605.5	332020		605.5	66329.5		605.5	1874.6		605.5	38721.6			595.5	0.00302913		595.5	0.0354595		595.5	0.48861		595.5	0.0129706
606	410439		606	58769.5		606	3121.51		606	35292.7			596	0.00274446		596	0.0262248		596	0.489285		596	0.010597
606.5	506029		606.5	55538.4		606.5	2182.25		606.5	35038.1			596.5	0.00259535		596.5	0.0212705		596.5	0.486545		596.5	0.00938625
607	660142		607	46355.8		607	2360.55		607	31992.9			597	0.00316866		597	0.0170118		597	0.572063		597	0.00895814
607.5	841669		607.5	41230.3		607.5	2717.48		607.5	41617			597.5	0.0018489		597.5	0.0142253		597.5	0.607439		597.5	0.00786717
608	1.05369e+06		608	30889.4		608	2675.2		608	41978.5			598	0.00222464		598	0.0131875		598	0.644182		598	0.00736866
608.5	1.19067e+06		608.5	24769.3		608.5	2577.42		608.5	34286.2			598.5	0.00173281		598.5	0.0114615		598.5	0.761953		598.5	0.00694478
609	1.41862e+06		609	21412.6		609	1713.68		609	43630.8			599	0.00245107		599	0.0104146		599	0.776749		599	0.00600398
609.5	1.63988e+06		609.5	15876.9		609.5	2369.62		609.5	55313.5			599.5	0.00188652		599.5	0.00863578		599.5	0.859943		599.5	0.00525391
610	1.94513e+06		610	14836.4		610	2559.79		610	37032.1			600	0.00178904		600	0.00723343		600	0.815134		600	0.00431701
610.5	2.42416e+06		610.5	14159		610.5	2159.49		610.5	53042.7			600.5	0.00190451		600.5	0.00626101		600.5	0.841062		600.5	0.00407734
611	3.38848e+06		611	11077.2		611	1997.96		611	58023.1			601	0.0011867		601	0.00563917		601	0.852476		601	0.00441618
611.5	4.85449e+06		611.5	10175.9		611.5	2544.64		611.5	69834.7			601.5	0.002062		601.5	0.00528936		601.5	0.953222		601.5	0.00363263
612	8.28952e+06		612	8783.44		612	3170.84		612	82504.3			602	0.00137428		602	0.00537104		602	0.977589		602	0.00367139
612.5	15092900		612.5	9872.68		612.5	3677.45		612.5	85551.8			602.5	0.0012748		602.5	0.0045314		602.5	1		602.5	0.00331768
613	24337500		613	9473.47		613	3333.03		613	95437.5			603	0.00149255		603	0.00517539		603	0.995384		603	0.00299219
613.5	36800300		613.5	10130.2		613.5	2859		613.5	127525			603.5	0.00114833		603.5	0.00526236		603.5	0.93231		603.5	0.00277969
614	42673000		614	10846.5		614	3994.67		614	132449			604	0.00168838		604	0.00564134		604	0.744491		604	0.00289058
614.5	38560900		614.5	9603.48		614.5	3957.87		614.5	178766			604.5	0.00169613		604.5	0.00632439		604.5	0.71746		604.5	0.00246791
615	26950000		615	7164.08		615	4415.34		615	223889			605	0.00170749		605	0.0071747		605	0.64454		605	0.00298421
615.5	14646000		615.5	5079.47		615.5	3444.15		615.5	315437			605.5	0.00120977		605.5	0.00788979		605.5	0.632347		605.5	0.00238841
616	7.9846e+06		616	4146.77		616	3845.02		616	343526			606	0.00201281		606	0.00974521		606	0.559812		606	0.00217511
616.5	4.75169e+06		616.5	2961.52		616.5	4832.89		616.5	464917			606.5	0.001406		606.5	0.0120049		606.5	0.528598		606.5	0.00215764
617	3.87008e+06		617	4080.31		617	3764.55		617	659894			607	0.00151962		607	0.0156482		607	0.440837		607	0.0019685
617.5	3.69122e+06		617.5	3325.48		617.5	4899.42		617.5	930475			607.5	0.00174796		607.5	0.0199347		607.5	0.391772		607.5	0.00255855
618	3.69012e+06		618	2568.23		618	4268.44		618	1.25225e+06			608	0.00171935		608	0.0249358		608	0.29327		608	0.00257865
618.5	3.49739e+06		618.5	2254.09		618.5	4238.07		618.5	1.64301e+06			608.5	0.00165514		608.5	0.0281543		608.5	0.234972		608.5	0.0021044
619	3.10959e+06		619	1871.3		619	5845.69		619	1.89947e+06			609	0.00109957		609	0.0335168		609	0.202962		609	0.00267575
619.5	2.64242e+06		619.5	2547.55		619.5	3625.61		619.5	1.94555e+06			609.5	0.00151921		609.5	0.0387127		609.5	0.150368		609.5	0.00338943
620	2.16445e+06		620	2495.86		620	4663.88		620	1.91469e+06			610	0.00163978		610	0.0458812		610	0.140398		610	0.00226735
620.5	1.78111e+06		620.5	1909.49		620.5	3871.46		620.5	1.91454e+06			610.5	0.00138222		610.5	0.0571335		610.5	0.133878		610.5	0.00324496
621	1.43054e+06		621	1919.21		621	4515.69		621	1.74078e+06			611	0.00127778		611	0.0797956		611	0.104653		611	0.00354674
621.5	1.28816e+06		621.5	2344.6		621.5	4470.6		621.5	1.44667e+06			611.5	0.00162607		611.5	0.114225		611.5	0.0960589		611.5	0.00426525
622	1.13499e+06		622	1874.04		622	3749.59		622	1.32043e+06			612	0.00202457		612	0.194892		612	0.0828469		612	0.00503494
622.5	1.03803e+06		622.5	1546.18		622.5	3623.03		622.5	1.2599e+06			612.5	0.00234613		612.5	0.354554		612.5	0.0930447		612.5	0.00521666
623	940903		623	1830.36		623	4141.04		623	1.09182e+06			613	0.00212466		613	0.571256		613	0.0892095		613	0.00581471
623.5	868598		623.5	1701.16		623.5	2899		623.5	767873			613.5	0.00182101		613.5	0.863082		613.5	0.0953162		613.5	0.00776336
624	807403		624	2201.48		624	4474.81		624	487319			614	0.00254228		614	1		614	0.101972		614	0.00805658
624.5	692567		624.5	1722.49		624.5	4217.41		624.5	307480			614.5	0.00251681		614.5	0.902902		614.5	0.090213		614.5	0.0108651
625	628122		625	1660.49		625	4031.17		625	190410			615	0.00280543		615	0.63052		615	0.0672431		615	0.0135965
625.5	571034		625.5	1744.82		625.5	3117.1		625.5	193704			615.5	0.00218658		615.5	0.342378		615.5	0.047638		615.5	0.0191405
626	468752		626	1827.77		626	3137.84		626	143108			616	0.00243909		616	0.186504		616	0.038859		616	0.020828
626.5	450495		626.5	1847.36		626.5	4039.45		626.5	134622			616.5	0.00306327		616.5	0.1109		616.5	0.0277297		616.5	0.0281651
627	396580		627	2517.19		627	3254.41		627	132130			617	0.00238418		617	0.0902506		617	0.0381743		617	0.0399446
627.5	387773		627.5	2385.19		627.5	3359.15		627.5	97775.5			617.5	0.00310041		617.5	0.0860098		617.5	0.0310871		617.5	0.0562778
628	362147		628	3224.76		628	3969.85		628	98915.5			618	0.00269893		618	0.0859146		618	0.0239887		618	0.0756786
628.5	379881		628.5	3021.79		628.5	3251.24		628.5	86637.5			618.5	0.00267756		618.5	0.0813616		618.5	0.0210375		618.5	0.0992134
629	341936		629	3651.97		629	2744.21		629	81317			619	0.00369025		619	0.0722815		619	0.0174508		619	0.114607
629.5	319118		629.5	3824.42		629.5	2917.49		629.5	71824.7			619.5	0.00228692		619.5	0.0613728		619.5	0.023738		619.5	0.117293
630	281223		630	4845.81		630	2707.67		630	75506.4			620	0.00293945		620	0.0502308		620	0.0232376		620	0.115339
630.5	243402		630.5	6425.46		630.5	3351.9		630.5	52644.9			620.5	0.00243806		620.5	0.0413014		620.5	0.0177639		620.5	0.115237
631	198448		631	6943.56		631	2202.88		631	61596.9			621	0.00284147		621	0.0331454		621	0.0178399		621	0.104694
631.5	161318		631.5	6586.55		631.5	2998.68		631.5	45048.3			621.5	0.00281084		621.5	0.0298225		621.5	0.0217766		621.5	0.0869353
632	155342		632	7510.6		632	2233.68		632	49863.1			622	0.00235561		622	0.0262552		622	0.0173921		622	0.0792853
632.5	141928		632.5	9852.85		632.5	2325.42		632.5	39842			622.5	0.00227428		622.5	0.023993		622.5	0.0143378		622.5	0.0755904
633	118794		633	8248.36		633	1464.78		633	39030.2			623	0.00259736		623	0.0217306		623	0.0169595		623	0.0654533
633.5	129685		633.5	11127.2		633.5	1635.68		633.5	35314.3			623.5	0.00181686		623.5	0.0200446		623.5	0.0157497		623.5	0.0459962
634	109456		634	11048.8		634	1649.64		634	43664.5			624	0.00280221		624	0.0186175		624	0.0203654		624	0.0291674
634.5	112003		634.5	14219.7		634.5	2153.01		634.5	33026.2			624.5	0.00263891		624.5	0.0159568		624.5	0.0159216		624.5	0.0183888
635	101115		635	13328		635	2003.29		635	44235.8			625	0.00252036		625	0.0144604		625	0.0153363		625	0.0113784
635.5	89406.4		635.5	17416.6		635.5	1854.91		635.5	35880.3			625.5	0.0019473		625.5	0.0131356		625.5	0.0161022		625.5	0.0115659
636	105622		636	19435.6		636	1032.97		636	43325.7			626	0.0019587		626	0.0107742		626	0.0168543		626	0.00853808
636.5	102086		636.5	23245.2		636.5	1124.65		636.5	36390.7			626.5	0.00251949		626.5	0.0103463		626.5	0.0170213		626.5	0.00802535
637	106885		637	22529.3		637	1728.89		637	40360.9			627	0.00202822		627	0.00910079		627	0.0231745		627	0.00787051
637.5	111593		637.5	28346.3		637.5	1997.34		637.5	44368.8			627.5	0.00209183		627.5	0.00889158		627.5	0.0219418		627.5	0.0058195
638	97291.4		638	35042.6		638	2191.69		638	46563.5			628	0.00247016		628	0.00829737		628	0.0296415		628	0.00588267
638.5	102467		638.5	43011.8		638.5	1508.35		638.5	46517.7			628.5	0.00202141		628.5	0.00869676		628.5	0.0277538		628.5	0.00514838
639	95179.9		639	44749.3		639	1698.65		639	51883.2			629	0.00170481		629	0.00782184		629	0.033515		629	0.00482837
639.5	97609.8		639.5	46143.4		639.5	2418.87		639.5	59688.5			629.5	0.00181102		629.5	0.00729409		629.5	0.0350697		629.5	0.00426135
640	91951.6		640	49998.9		640	2264.03		640	59032.1			630	0.00167944		630	0.00642282		630	0.0444006		630	0.00447623
640.5	84596.4		640.5	53115.7		640.5	1739.4		640.5	42089.8			630.5	0.00207738		630.5	0.00555462		630.5	0.0588277		630.5	0.00311846
641	86521.3		641	64938.2		641	1484.1		641	56740.3			631	0.00136418		631	0.00452515		631	0.0635208		631	0.00364585
641.5	91318.9		641.5	77339.9		641.5	1953.18		641.5	77725.8			631.5	0.00185553		631.5	0.00367556		631.5	0.0602071		631.5	0.00266425
642	101506		642	80659.3		642	3261.96		642	94276.2			632	0.00138107		632	0.00353662		632	0.0685994		632	0.00294667
642.5	77873.3		642.5	91957.7		642.5	2549.46		642.5	106843			632.5	0.00143665		632.5	0.00322867		632.5	0.0899216		632.5	0.00235261
643	84507.9		643	83053.2		643	3596.89		643	123834			633	0.000904233		633	0.00270026		633	0.0752189		633	0.00230285
643.5	68796.8		643.5	68672.5		643.5	4298.84		643.5	167361			633.5	0.00100893		633.5	0.0029455		633.5	0.101391		633.5	0.00208196
644	76149		644	62054		644	6144.2		644	167167			634	0.00101674		634	0.00248409		634	0.100598		634	0.00257222
644.5	81203.6		644.5	55712.8		644.5	8408.74		644.5	192108			634.5	0.00132594		634.5	0.00253987		634.5	0.129366		634.5	0.001944
645	78506.4		645	50147.4		645	10957.5		645	190538			635	0.00123276		635	0.00229117		635	0.121159		635	0.00260178
645.5	117723		645.5	51060.3		645.5	13317.8		645.5	180800			635.5	0.00114056		635.5	0.00202427		635.5	0.158201		635.5	0.00210867
646	150210		646	54049		646	18352.8		646	159417			636	0.00063466		636	0.00238953		636	0.176402		636	0.00254424
646.5	262305		646.5	48367		646.5	18643.1		646.5	147140			636.5	0.000690449		636.5	0.00230772		636.5	0.210813		636.5	0.00213531
647	433474		647	54622.9		647	17123.1		647	159148			637	0.00106057		637	0.00241431		637	0.20416		637	0.00236641
647.5	508165		647.5	43998.3		647.5	19025.9		647.5	135778			637.5	0.00122429		637.5	0.00251868		637.5	0.256673		637.5	0.00259936
648	422541		648	46054.7		648	18027		648	164535			638	0.00134236		638	0.00219416		638	0.317058		638	0.0027258
648.5	254539		648.5	42711.3		648.5	20761.2		648.5	152306			638.5	0.00092311		638.5	0.00230909		638.5	0.388857		638.5	0.00272099
649	181269		649	42305.9		649	24995.5		649	168869			639	0.00103876		639	0.00214318		639	0.404249		639	0.00303246
649.5	186743		649.5	38830.8		649.5	28512.3		649.5	164979			639.5	0.00147803		639.5	0.00219618		639.5	0.416516		639.5	0.00348593
650	208219		650	34806.3		650	26432.7		650	149641			640	0.00138233		640	0.00206726		640	0.450965		640	0.00344491
650.5	172702		650.5	38708.8		650.5	28886.5		650.5	140410			640.5	0.00106118		640.5	0.00190041		640.5	0.478704		640.5	0.0024543
651	176277		651	31064.9		651	26344.7		651	107947			641	0.000904721		641	0.00194214		641	0.584797		641	0.003306
651.5	180787		651.5	29384.3		651.5	31216.6		651.5	66147.8			641.5	0.00118975		641.5	0.00204823		641.5	0.695936		641.5	0.0045252
652	154771		652	22905		652	30541.9		652	64954.5			642	0.00198543		642	0.00227495		642	0.725241		642	0.00548449
652.5	157707		652.5	24384.3		652.5	29456.9		652.5	66076.2			642.5	0.00155055		642.5	0.00174394		642.5	0.826186		642.5	0.0062107
653	142586		653	23492.7		653	30789		653	49608.9			643	0.00218589		643	0.00189104		643	0.745604		643	0.00719283
653.5	105534		653.5	22208.7		653.5	32325.2		653.5	46593.2			643.5	0.00261044		643.5	0.00153828		643.5	0.616023		643.5	0.00971349
654	101483		654	20586.3		654	22436.6		654	45590.9			644	0.00372813		644	0.00170135		644	0.55622		644	0.00969469
654.5	95825.1		654.5	20197.3		654.5	28083.4		654.5	45624.3			644.5	0.00509822		644.5	0.00181287		644.5	0.498993		644.5	0.0111325
655	98407.5		655	17351.1		655	22987.3		655	34299.9			645	0.00663838		645	0.0017513		645	0.448798		645	0.011033
655.5	67071.6		655.5	14493		655.5	23508.3		655.5	30767.2			645.5	0.00806207		645.5	0.0026241		645.5	0.456615		645.5	0.0104609
656	83422.5		656	11195.2		656	26757.3		656	33911.3			646	0.0111015		646	0.00334565		646	0.482968		646	0.00921664
656.5	66793.7		656.5	11111.4		656.5	26811.9		656.5	36801.1			646.5	0.0112683		646.5	0.00583786		646.5	0.43186		646.5	0.00850023
657	56422.2		657	9804.63		657	27628.7		657	27260.4			647	0.0103417		647	0.00963993		647	0.487341		647	0.00918686
657.5	70327.7		657.5	9154.54		657.5	31005.4		657.5	39428.5			647.5	0.011482		647.5	0.0112922		647.5	0.392246		647.5	0.00783178
658	58218.9		658	8780.59		658	26893.8		658	29604.7			648	0.0108708		648	0.0093823		648	0.410263		648	0.00948318
658.5	59736.6		658.5	5929.24		658.5	27876.7		658.5	37245.2			648.5	0.0125099		648.5	0.00564755		648.5	0.380186		648.5	0.00877157
659	44658		659	4785.08		659	28925.9		659	35026.9			649	0.0150497		649	0.00401879		649	0.376287		649	0.00971793
659.5	47960.7		659.5	5971.04		659.5	32748.1		659.5	30621.2			649.5	0.017154		649.5	0.00413696		649.5	0.345112		649.5	0.00948679
660	54958.8		660	5240.18		660	35370.4		660	28364.4			650	0.0158905		650	0.00460917		650	0.309106		650	0.00859816
660.5	63312.1		660.5	4509.98		660.5	37404.7		660.5	35199.9			650.5	0.0173524		650.5	0.00382001		650.5	0.343498		650.5	0.00806159
661	56843		661	3570.11		661	39491.3		661	36471.6			651	0.0158133		651	0.00389611		651	0.275456		651	0.00619295
661.5	62660.1		661.5	4647.92		661.5	30622.7		661.5	51218.7			651.5	0.0187233		651.5	0.00399272		651.5	0.260354		651.5	0.00379202
662	67812.1		662	2723.99		662	29845		662	56513.3			652	0.0183045		652	0.00341551		652	0.20279		652	0.00372076
662.5	70918.8		662.5	2839.62		662.5	30314.6		662.5	66641.3			652.5	0.0176408		652.5	0.00347765		652.5	0.215721		652.5	0.00378211
663	63064.5		663	1874.2		663	28410.2		663	73525.3			653	0.0184244		653	0.00314181		653	0.207674		653	0.00283737
663.5	74892.9		663.5	2972.79		663.5	30695.8		663.5	77539.2			653.5	0.0193289		653.5	0.00232361		653.5	0.196174		653.5	0.00266285
664	64462		664	2429.07		664	32767.7		664	85816.1			654	0.0134057		654	0.0022327		654	0.181704		654	0.00260357
664.5	88598.2		664.5	2440.92		664.5	30807.9		664.5	115400			654.5	0.0167669		654.5	0.00210661		654.5	0.178134		654.5	0.00260349
665	70883.5		665	1130		665	24292.6		665	127143			655	0.0137138		655	0.00216173		655	0.152914		655	0.00195578
665.5	77553.4		665.5	1685.46		665.5	26383.5		665.5	142676			655.5	0.0140139		655.5	0.00147225		655.5	0.127628		655.5	0.00175301
666	98660.8		666	1587.56		666	20796.1		666	135665			656	0.0159386		656	0.00182976		656	0.0985125		656	0.00193068
666.5	80405.8		666.5	1810.87		666.5	17358		666.5	111986			656.5	0.0159589		656.5	0.00146392		656.5	0.0977004		656.5	0.00209361
667	76103.7		667	927.622		667	15505.7		667	126773			657	0.0164326		657	0.00123566		657	0.0861447		657	0.00154966
667.5	95105.9		667.5	1824.82		667.5	13545.2		667.5	106403			657.5	0.0184269		657.5	0.00153903		657.5	0.0803717		657.5	0.00223967
668	83353.2		668	2171.47		668	8416.2		668	83577.1			658	0.0159712		658	0.00127307		658	0.0770301		658	0.00168036
668.5	93185.6		668.5	1728.34		668.5	9001.34		668.5	86312.6			658.5	0.0165423		658.5	0.00130527		658.5	0.0519764		658.5	0.00211244
669	89699		669	1166.7		669	6537.76		669	87543.3			659	0.0171519		659	0.000975055		659	0.0419147		659	0.00198511
669.5	106596		669.5	831.863		669.5	5068.72		669.5	71467			659.5	0.0194036		659.5	0.00104637		659.5	0.0522635		659.5	0.00173411
670	73841.5		670	1407.09		670	4739.38		670	69260.3			660	0.0209415		660	0.00119814		660	0.0458316		660	0.00160509
670.5	119099		670.5	2216.9		670.5	4764.59		670.5	66491.9			660.5	0.0221291		660.5	0.00137921		660.5	0.0394153		660.5	0.00199039
671	130131		671	1768.77		671	4555.38		671	64094.7			661	0.0233459		661	0.00123735		661	0.0311776		661	0.00206074
671.5	123104		671.5	1427.6		671.5	3410.39		671.5	50018.6			661.5	0.0180894		661.5	0.00136294		661.5	0.0405594		661.5	0.0028918
672	136170		672	968.43		672	3428.82		672	43666			662	0.0176167		662	0.00147389		662	0.0237525		662	0.00318832
672.5	109532		672.5	1087.34		672.5	4031.73		672.5	47159.1			662.5	0.0178804		662.5	0.00154025		662.5	0.0247422		662.5	0.00375688
673	114932		673	623.611		673	2634.72		673	56897.3			663	0.0167445		663	0.00136863		663	0.0163179		663	0.00414184
673.5	117165		673.5	1451.87		673.5	2766.67		673.5	44968.3			663.5	0.018078		663.5	0.00162411		663.5	0.0258634		663.5	0.00436465
674	121794		674	154.477		674	1701.72		674	42790.7			664	0.0192836		664	0.00139685		664	0.0211171		664	0.00482692
674.5	98505.3		674.5	1466.78		674.5	3384.44		674.5	37903.6			664.5	0.0181167		664.5	0.00191843		664.5	0.0212042		664.5	0.00648605
675	113191		675	1113.14		675	2320.51		675	52655.3			665	0.0142746		665	0.00153369		665	0.00980888		665	0.00714071
675.5	135977		675.5	1848.67		675.5	2814.22		675.5	82575.1			665.5	0.0154916		665.5	0.00167675		665.5	0.0146195		665.5	0.00800703
676	125117		676	278.536		676	1737.33		676	83883.8			666	0.0122017		666	0.0021315		666	0.01376		666	0.00760785
676.5	144585		676.5	890.69		676.5	1014.94		676.5	116518			666.5	0.0101768		666.5	0.00173581		666.5	0.0156838		666.5	0.00627527
677	176224		677	1629.81		677	2250.42		677	162329			667	0.00908397		667	0.0016417		667	0.00802801		667	0.00709854
677.5	158795		677.5	1148.64		677.5	1773.03		677.5	188463			667.5	0.00792948		667.5	0.00205008		667.5	0.0157809		667.5	0.0059535
678	153171		678	1400.18		678	1412.41		678	180198			668	0.00492323		668	0.0017954		668	0.0187646		668	0.00467283
678.5	154035		678.5	786.11		678.5	1164.59		678.5	113663			668.5	0.00526159		668.5	0.00200568		668.5	0.0149241		668.5	0.00482216
679	150567		679	791.843		679	1676.85		679	77830.1			669	0.00381868		669	0.0019292		669	0.0100669		669	0.00488727
679.5	171689		679.5	1173.06		679.5	1433.67		679.5	49222.8			669.5	0.00295841		669.5	0.0022909		669.5	0.00717239		669.5	0.0039868
680	196172		680	800.631		680	930.603		680	30292.2			670	0.00276413		670	0.00158577		670	0.012123		670	0.00386081
680.5	203627		680.5	1188.4		680.5	166.925		680.5	27615.4			670.5	0.00277675		670.5	0.00255579		670.5	0.0190858		670.5	0.00370373
681	195221		681	167.146		681	1458.5		681	25048.2			671	0.00265285		671	0.00279045		671	0.0152164		671	0.00356754
681.5	238052		681.5	816.435		681.5	1467.97		681.5	15010.4			671.5	0.00198458		671.5	0.00263779		671.5	0.0122723		671.5	0.00278199
682	280192		682	950.229		682	561.573		682	10435.1			672	0.00199382		672	0.00291559		672	0.00831882		672	0.00242685
682.5	347428		682.5	1085.79		682.5	960.604		682.5	15170.9			672.5	0.00234266		672.5	0.0023435		672.5	0.00933334		672.5	0.00261904
683	443761		683	1491.29		683	964.211		683	14314.3			673	0.00152978		673	0.00245719		673	0.00534886		673	0.00315752
683.5	648719		683.5	1231.56		683.5	573.456		683.5	23122.2			673.5	0.0016052		673.5	0.00250308		673.5	0.0124438		673.5	0.00249367
684	961097		684	706.437		684	1110.73		684	18363.8			674	0.000986598		674	0.00260005		674	0.00132302		674	0.00237115
684.5	1.40094e+06		684.5	711.82		684.5	982.195		684.5	11665.3			674.5	0.00196072		674.5	0.00210132		674.5	0.012553		674.5	0.00209879
685	1.96676e+06		685	1255.48		685	1122.95		685	6899.79			675	0.00134335		675	0.00241282		675	0.00951942		675	0.00291345
685.5	2.45484e+06		685.5	1398.33		685.5	723.735		685.5	9869.79			675.5	0.00162796		675.5	0.00289637		675.5	0.0157978		675.5	0.00456555
686	2.63135e+06		686	1957.9		686	1137.73		686	11885.6			676	0.00100426		676	0.00266309		676	0.00237847		676	0.00463448
686.5	2.4052e+06		686.5	1423.79		686.5	1147.82		686.5	9979.46			676.5	0.000586251		676.5	0.00307519		676.5	0.00760014		676.5	0.00643274
687	2.09411e+06		687	2683.29		687	737.98		687	17080.7			677	0.00129893		677	0.00374534		677	0.0138967		677	0.00895526
687.5	1.64462e+06		687.5	3259.83		687.5	322.801		687.5	11161			677.5	0.00102263		677.5	0.00337243		677.5	0.00978675		677.5	0.0103893
688	1.2611e+06		688	2298.62		688	1454.6		688	19362			678	0.000814034		678	0.0032506		678	0.0119212		678	0.00992634
688.5	1.04871e+06		688.5	1604.11		688.5	898.041		688.5	7262.8			678.5	0.000670708		678.5	0.00326651		678.5	0.006688		678.5	0.00625659
689	1.01238e+06		689	900.268		689	1473.49		689	4214.93			679	0.000965017		679	0.00319061		679	0.00673181		679	0.00428102
689.5	1.15734e+06		689.5	1340.17		689.5	910.351		689.5	8389.47			679.5	0.00082446		679.5	0.00363552		679.5	0.00996538		679.5	0.00270549
690	1.28271e+06		690	2795.63		690	770.599		690	4270.91			680	0.000534769		680	0.00415091		680	0.00679651		680	0.00166376
690.5	1.76889e+06		690.5	1795.48		690.5	1656.03		690.5	3254.19			680.5	9.58528e-05		680.5	0.00430548		680.5	0.0100809		680.5	0.00151563
691	2.45265e+06		691	2541.51		691	1076.16		691	9620.94			681	0.000836893		681	0.00412473		681	0.00141681		681	0.00137372
691.5	3.02029e+06		691.5	2412.73		691.5	637.98		691.5	2229.62			681.5	0.000841707		681.5	0.00502598		681.5	0.00691542		681.5	0.000822613
692	3.60028e+06		692	2722.78		692	940.21		692	9747.43			682	0.00032176		682	0.00591135		682	0.00804279		682	0.000571453
692.5	3.76469e+06		692.5	2142.29		692.5	948.059		692.5	2269.04			682.5	0.000549987		682.5	0.00732449		682.5	0.00918349		682.5	0.000830192
693	3.6657e+06		693	4112.51		693	196.744		693	9861.35			683	0.000551648		683	0.00934853		683	0.0126039		683	0.000782744
693.5	3.25073e+06		693.5	4745.13		693.5	1567.67		693.5	5559.13			683.5	0.000327848		683.5	0.0136563		683.5	0.0104011		683.5	0.00126346
694	2.81775e+06		694	2796.23		694	1117.29		694	110.009			684	0.000634547		684	0.0202175		684	0.00596184		684	0.00100271
694.5	2.53432e+06		694.5	4352.32		694.5	1124.35		694.5	2314.74			684.5	0.000560706		684.5	0.0294483		684.5	0.00600287		684.5	0.000636492
695	2.18173e+06		695	3303.58		695	1133.52		695	2333.94			685	0.000640588		685	0.0413119		685	0.0105799		685	0.000376196
695.5	1.81045e+06		695.5	5660.78		695.5	985.45		695.5	4592.52			685.5	0.000412556		685.5	0.0515266		685.5	0.0117751		685.5	0.000537737
696	1.43794e+06		696	4763.87		696	1153.83		696	4627.82			686	0.000648074		686	0.0551912		686	0.0164752		686	0.000647094
696.5	1.09973e+06		696.5	3847.12		696.5	1319.67		696.5	-1020.16			686.5	0.000653346		686.5	0.0504111		686.5	0.011972		686.5	0.00054292
697	927057		697	4670.05		697	2446.39		697	10440.4			687	0.000419758		687	0.0438589		687	0.0225462		687	0.00092858
697.5	731340		697.5	5669.48		697.5	1500.1		697.5	2423.59			687.5	0.000183473		687.5	0.0344197		687.5	0.0273706		687.5	0.000606318
698	621010		698	7172.58		698	374.153		698	115.964			688	0.000826164		688	0.0263739		688	0.019286		688	0.00105107
698.5	523793		698.5	5423.93		698.5	866.911		698.5	2466.54			688.5	0.000509686		688.5	0.0219164		688.5	0.0134491		688.5	0.000393976
699	465757		699	6783.62		699	214.066		699	118.006			689	0.000835679		689	0.0211417		689	0.0075425		689	0.000228476
699.5	410746		699.5	11098.3		699.5	713.984		699.5	2487.02			689.5	0.000515923		689.5	0.0241514		689.5	0.0112199		689.5	0.000454433
700	415925		700	6381.42		700	885.139		700	4920.89			690	0.000436406		690	0.0267482		690	0.023388		690	0.000231175
700.5	546840		700.5	6261.95		700.5	219.096		700.5	4944.73			690.5	0.000937165		690.5	0.0368598		690.5	0.0150099		690.5	0.000176014
701	692787		701	8667.93		701	1238.09		701	-1091.09			691	0.000608571		691	0.0510709		691	0.0212313		691	0.000520007
701.5	745453		701.5	6698.6		701.5	1077.8		701.5	2570.38			691.5	0.000360517		691.5	0.0628452		691.5	0.0201409		691.5	0.000120423
702	821224		702	8810.72		702	1778.33		702	3835.96			692	0.000530921		692	0.0748591		692	0.0227127		692	0.000526082
702.5	728749		702.5	6287.55		702.5	920.022		702.5	124.22			692.5	0.000534966		692.5	0.0782213		692.5	0.0178575		692.5	0.000122375
703	493408		703	8243.2		703	753.95		703	3874.93			693	0.000110938		693	0.0761094		693	0.0342559		693	0.000531463
703.5	345607		703.5	8332.2		703.5	757.216		703.5	-1140.86			693.5	0.000883319		693.5	0.0674451		693.5	0.039497		693.5	0.000299385
704	262271		704	9064.36		704	762.806		704	126.896			694	0.000629097		694	0.0584196		694	0.0232582		694	5.92024e-06
704.5	166352		704.5	7734.85		704.5	948.144		704.5	6529.07			694.5	0.000632617		694.5	0.0525054		694.5	0.0361752		694.5	0.00012448
705	160763		705	7954.88		705	1854.17		705	-1163.09			695	0.000637314		695	0.0451681		695	0.0274386		695	0.000125422
705.5	131025		705.5	4765.59		705.5	235.826		705.5	-1167.1			695.5	0.000553666		695.5	0.0374546		695.5	0.0469831		695.5	0.000246617
706	122112		706	7730.26		706	1154.89		706	130.586			696	0.000647802		696	0.0297267		696	0.0395106		696	0.000248334
706.5	113310		706.5	5199.05		706.5	608.038		706.5	2772.14			696.5	0.000740378		696.5	0.0227185		696.5	0.0318843		696.5	-5.47039e-05
707	91578.2		707	5241.79		707	1171.41		707	5456.99			697	0.00137153		697	0.0191377		697	0.0386768		697	0.000559439
707.5	89715.3		707.5	7329.67		707.5	1368.13		707.5	133.99			697.5	0.000840402		697.5	0.0150866		697.5	0.0469204		697.5	0.000129773
708	91545.9		708	4563.69		708	1755.05		708	6878.23			698	0.000209462		698	0.0128014		698	0.0593175		698	6.20493e-06
708.5	66644.7		708.5	5742.02		708.5	1199.57		708.5	-1228.02			698.5	0.000484974		698.5	0.0107897		698.5	0.044824		698.5	0.000131884
709	68604		709	5787.25		709	1399.83		709	137.41			699	0.000119669		699	0.00958733		699	0.0560205		699	6.30515e-06
709.5	70157.2		709.5	6798.98		709.5	251.234		709.5	4277.34			699.5	0.000398852		699.5	0.00844891		699.5	0.0915866		699.5	0.000132789
710	86385.1		710	6064.11		710	2196.93		710	-1254.28			700	0.000494111		700	0.00854932		700	0.0526238		700	0.000262552
710.5	67365.2		710.5	5530.05		710.5	1237.57		710.5	141.25			700.5	0.000122218		700.5	0.0112323		700.5	0.0516017		700.5	0.000263635
711	80569.1		711	8534.41		711	848.564		711	12927.8			701	0.00069015		701	0.0142199		701	0.0713773		701	-5.81316e-05
711.5	89648.9		711.5	6012.36		711.5	857.792		711.5	-1283.82			701.5	0.000600373		701.5	0.01529		701.5	0.0551212		701.5	0.000136848
712	74467.2		712	6057.14		712	864.05		712	5903.94			702	0.000989886		702	0.0168321		702	0.0724497		702	0.000204083
712.5	76665.1		712.5	5701.38		712.5	1477.45		712.5	7383.34			702.5	0.000511756		702.5	0.0149261		702.5	0.0516652		702.5	6.6041e-06
713	68656.3		713	5135.84		713	878.023		713	-1316.94			703	0.000419081		703	0.0100987		703	0.0676867		703	0.000205863
713.5	67459.4		713.5	4974.96		713.5	1088.42		713.5	-1323.85			703.5	0.000420597		703.5	0.00706861		703.5	0.0683689		703.5	-6.05673e-05
714	66521.7		714	5835.13		714	-351.989		714	3102.09			704	0.000423402		704	0.00536034		704	0.0743236		704	6.73199e-06
714.5	61151.5		714.5	7341.59		714.5	897.563		714.5	7612.37			704.5	0.000525901		704.5	0.00339752		704.5	0.0633773		704.5	0.00034613
715	48043.8		715	4668.24		715	903.261		715	-1354.89			705	0.00102771		705	0.00328105		705	0.0651339		705	-6.16158e-05
715.5	33123.9		715.5	7040.65		715.5	699.929		715.5	3174.92			705.5	0.000130618		705.5	0.00267222		705.5	0.0389926		705.5	-6.17848e-05
716	42877.2		716	3464.28		716	1558.22		716	-1373.21			706	0.000639215		706	0.00248868		706	0.0632051		706	6.90816e-06
716.5	23071.6		716.5	5421.27		716.5	924.831		716.5	3229.05			706.5	0.000336302		706.5	0.00230766		706.5	0.042479		706.5	0.000146546
717	32316.4		717	4594.19		717	1583.92		717	6355.65			707	0.000647444		707	0.00186375		707	0.0427979		707	0.000288272
717.5	24989.5		717.5	4189.92		717.5	1157.45		717.5	155.874			707.5	0.000755633		707.5	0.00182455		707.5	0.0598027		707.5	7.0732e-06
718	26571		718	2912.71		718	946.087		718	8015.09			708	0.000968652		708	0.00186046		708	0.0372088		708	0.000362838
718.5	12481.6		718.5	4037.18		718.5	66.5485		718.5	158.647			708.5	0.000661599		708.5	0.00135345		708.5	0.0467829		708.5	-6.47342e-05
719	25503.2		719	2957.59		719	289.835		719	14513			709	0.000771506		709	0.00139225		709	0.0471182		709	7.23839e-06
719.5	14317.9		719.5	3640.01		719.5	1416.06		719.5	4982.39			709.5	0.000138369		709.5	0.00142277		709.5	0.0553164		709.5	0.00022516
720	16005.5		720	2323.2		720	67.875		720	8247.02			710	0.00120912		710	0.00175064		710	0.0493028		710	-6.59788e-05
720.5	21133.8		720.5	976.142		720.5	526.328		720.5	8360.53			710.5	0.000680638		710.5	0.00136423		710.5	0.0449291		710.5	7.42496e-06
721	9750.55		721	1445.16		721	2604.95		721	-1484.22			711	0.000466365		711	0.00163048		711	0.0692893		711	0.000679084
721.5	21334.6		721.5	1456.15		721.5	1700		721.5	8466.66			711.5	0.000471105		711.5	0.00181295		711.5	0.048779		711.5	-6.73905e-05
722	9859.35		722	2629.83		722	538.539		722	3517.78			712	0.000474209		712	0.00150487		712	0.0491078		712	0.000309693
722.5	11697.9		722.5	1953.53		722.5	307.522		722.5	169.194			712.5	0.000810285		712.5	0.0015482		712.5	0.046191		712.5	0.000387024
723	4936.69		723	1964.03		723	1735.42		723	170.213			713	0.000481202		713	0.0013855		713	0.04158		713	-6.89836e-05
723.5	10132.2		723.5	551.359		723.5	1758.44		723.5	172.333			713.5	0.000596092		713.5	0.00136039		713.5	0.0402493		713.5	-6.9297e-05
724	10237.1		724	1277.56		724	2738.18		724	-3279.01			714	-0.000192638		714	0.00134054		714	0.0471753		714	0.000162265
724.5	13827.8		724.5	1775.37		724.5	73.5366		724.5	-1569.67			714.5	0.000490878		714.5	0.00123146		714.5	0.0593131		714.5	0.000397912
725	3347.95		725	2772.22		725	2293.27		725	-3339.48			715	0.000493649		715	0.000966822		715	0.0376886		715	-7.07732e-05
725.5	5156.4		725.5	1805.39		725.5	572.677		725.5	3733.15			715.5	0.000382257		715.5	0.000666111		715.5	0.0568023		715.5	0.000165727
726	15989.2		726	324.183		726	75.1472		726	9169.13			716	0.000850407		716	0.000861645		716	0.0279295		716	-7.16297e-05
726.5	3431.52		726.5	1837.42		726.5	2350.89		726.5	-1627.35			716.5	0.000504379		716.5	0.000463316		716.5	0.0436765		716.5	0.000168317
727	14382		727	76.0227		727	841.203		727	3828.72			717	0.000863225		717	0.000648513		717	0.0369873		717	0.000331063
727.5	8991.2		727.5	76.7762		727.5	2647		727.5	-1658.97			717.5	0.000630363		717.5	0.00050113		717.5	0.033709		717.5	8.11373e-06
728	7229.24		728	1626.06		728	77.7482		728	5767.64			718	0.000514894		718	0.000532475		718	0.0234172		718	0.000416921
728.5	7273.23		728.5	1118.95		728.5	1385.26		728.5	186.513			718.5	3.61928e-05		718.5	0.000249954		718.5	0.032435		718.5	8.24661e-06
729	16809.2		729	1388.93		729	1135.09		729	-1698.19			719	0.000157519		719	0.000510365		719	0.023745		719	0.00075387
729.5	7446.58		729.5	1138.88		729.5	1675.21		729.5	5927.26			719.5	0.000769065		719.5	0.000286328		719.5	0.0292035		719.5	0.000258628
730	-191.613		730	1412.45		730	3028.94		730	191.35			720	3.68373e-05		720	0.000319855		720	0.0186259		720	0.000427793
730.5	11401.7		730.5	-995.356		730.5	352.076		730.5	9878.64			720.5	0.000285452		720.5	0.000422045		720.5	0.00782063		720.5	0.00043338
731	3697.73		731	624.247		731	1443.84		731	4112.13			721	0.0014118		721	0.000194585		721	0.0115702		721	-7.68836e-05
731.5	9635.64		731.5	81.9236		731.5	1735.02		731.5	10004.6			721.5	0.000920712		721.5	0.000425464		721.5	0.0116502		721.5	0.000438274
732	17639.8		732	633.534		732	2580.07		732	-3761.02			722	0.000291468		722	0.000196484		722	0.0210259		722	0.000181971
732.5	3784.1		732.5	638.691		732.5	4560.68		732.5	10198.2			722.5	0.000166322		722.5	0.000232962		722.5	0.0156079		722.5	8.74615e-06
733	5816.93		733	643.744		733	4030.05		733	4240.84			723	0.000937945		723	9.82455e-05		723	0.015681		723	8.79272e-06
733.5	-4257.71		733.5	3188.26		733.5	4337.49		733.5	18471.5			723.5	0.000949729		723.5	0.000201503		723.5	0.00439905		723.5	8.89608e-06
734	12079		734	1224.13		734	5518.29		734	203.932			724	0.00147787		724	0.000203448		724	0.0101861		724	-0.00016915
734.5	7992.57		734.5	-487.536		734.5	4703.79		734.5	6416.42			724.5	3.96621e-05		724.5	0.000274619		724.5	0.0141453		724.5	-8.0917e-05
735	10124.9		735	86.7737		735	5020.12		735	10596			725	0.00123603		725	6.64441e-05		725	0.0220726		725	-0.000172032
735.5	3983.09		735.5	87.5939		735.5	4486.45		735.5	-1884.93			725.5	0.000308449		725.5	0.000102264		725.5	0.0143647		725.5	0.00019218
736	4006.81		736	382.396		736	6290.68		736	211.599			726	4.04471e-05		726	0.000316887		726	0.0025776		726	0.000471695
736.5	8264.26		736.5	88.9831		736.5	5153.5		736.5	10866.5			726.5	0.00126447		726.5	6.7962e-05		726.5	0.0145994		726.5	-8.36593e-05
737	-214.67		737	1881.87		737	5783.87		737	-1936.74			727	0.000452145		727	0.000284643		727	0.000603631		727	0.000196693
737.5	12799.1		737.5	2196.57		737.5	7067.95		737.5	-4124.35			727.5	0.00142178		727.5	0.000177828		727.5	0.000609195		727.5	-8.51675e-05
738	6316.12		738	1608.33		738	7111.82		738	217.774			728	4.17321e-05		728	0.000142882		728	0.0128934		728	0.000295894
738.5	8557.16		738.5	3453.37		738.5	7785.69		738.5	219.785			728.5	0.000743042		728.5	0.000143652		728.5	0.00886633		728.5	9.56199e-06
739	10869.4		739	2256.86		739	4750.7		739	4673.6			729	0.000608434		729	0.000331768		729	0.0109981		729	-8.70017e-05
739.5	10942.9		739.5	2270.05		739.5	8533.52		739.5	-4253.48			729.5	0.000897334		729.5	0.000146875		729.5	0.00901191		729.5	0.000303457
740	15514.3		740	1035.09		740	6720.16		740	-2020.62			730	0.00162136		730	-3.77674e-06		730	0.0111689		730	9.78982e-06
740.5	13394.5		740.5	3572.14		740.5	8352.48		740.5	-2044.09			730.5	0.000188333		730.5	0.000224576		730.5	-0.0078654		730.5	0.000505064
741	13507.9		741	413.781		741	7769.45		741	-2067.09			731	0.000771812		731	7.27834e-05		731	0.00492948		731	0.000210097
741.5	13542.8		741.5	2023.32		741.5	11727.2		741.5	-2072.6			731.5	0.000926834		731.5	0.000189531		731.5	0.000646484		731.5	0.000510804
742	32287.7		742	1066.84		742	14057.2		742	7220.69			732	0.00137731		732	0.000346734		732	0.00499599		732	-0.000191895
742.5	35001.2		742.5	1399.51		742.5	11867.8		742.5	-2111.7			732.5	0.00243295		732.5	7.4331e-05		732.5	0.00503322		732.5	0.000519976
743	34996.3		743	2721.54		743	13003.6		743	235.419			733	0.00214841		733	0.000114184		733	0.00506958		733	0.000216081
743.5	51743.8		743.5	99.08		743.5	12699.2		743.5	7373.27			733.5	0.00231073		733.5	-8.35202e-05		733.5	0.0250909		733.5	0.00094053
744	16518.6		744	1768.19		744	14549.9		744	5022.63			734	0.00293778		734	0.000236784		734	0.00962707		734	1.03767e-05
744.5	40703.5		744.5	436.358		744.5	16934.8		744.5	241.104			734.5	0.00250246		734.5	0.00015657		734.5	-0.00383158		734.5	0.000326265
745	28878.7		745	101.441		745	20518.2		745	-4638.79			735	0.00266893		735	0.000198206		735	0.000681496		735	0.000538426
745.5	21776.3		745.5	102.442		745.5	13828.8		745.5	5165.44			735.5	0.00238359		735.5	7.79207e-05		735.5	0.00068747		735.5	-9.57157e-05
746	17086.8		746	793.805		746	21234.5		746	5206.37			736	0.00333988		736	7.83315e-05		736	0.00299915		736	1.07375e-05
746.5	17189.8		746.5	104.406		746.5	20042.1		746.5	250.075			736.5	0.00273426		736.5	0.000161453		736.5	0.000697425		736.5	0.000551044
747	7316.83		747	1160.29		747	23774.5		747	253.321			737	0.00306663		737	-4.19102e-06		737	0.0147396		737	-9.81459e-05
747.5	-254.988		747.5	1527.12		747.5	18280		747.5	10474.4			737.5	0.00374492		737.5	0.000249707		737.5	0.0171928		737.5	-0.000208864
748	33075.9		748	465.591		748	24243.5		748	-4903.15			738	0.00376561		738	0.000123143		738	0.01258		738	1.1021e-05
748.5	25665.5		748.5	1193.25		748.5	24450.9		748.5	260.346			738.5	0.00411962		738.5	0.000166723		738.5	0.0269933		738.5	1.11152e-05
749	15459.2		749	838.606		749	27266.6		749	-2382.09			739	0.00251202		739	0.000211629		739	0.0176288		739	0.000236198
749.5	23537.4		749.5	-991.793		749.5	31912.4		749.5	-2385.73			739.5	0.00450921		739.5	0.000212916		739.5	0.0177199		739.5	-0.00021482
750	26468.9		750	1966.96		750	25086.1		750	-2396.62			740	0.00354861		740	0.000301658		740	0.00807436		740	-0.000101982
750.5	23903.1		750.5	2724.21		750.5	26077		750.5	269.598			740.5	0.00440759		740.5	0.000260266		740.5	0.0278462		740.5	-0.000103097
751	7859.87		751	1996.82		751	17533.2		751	-5146.85			741	0.00409716		741	0.000262293		741	0.0032234		741	-0.000104186
751.5	10674.1		751.5	873.038		751.5	19606.4		751.5	-2455.45			741.5	0.00618008		741.5	0.000262791		741.5	0.0157513		741.5	-0.000104394
752	18911		752	498.192		752	16678.2		752	-2481.01			742	0.00740295		742	0.000626107		742	0.00829964		742	0.000363449
752.5	16315.1		752.5	1274.73		752.5	16432.3		752.5	8618.62			742.5	0.00624576		742.5	0.000678269		742.5	0.0108803		742.5	-0.00010622
753	22091.2		753	2850.67		753	19297.6		753	14269			743	0.00683889		743	0.000677717		743	0.0211441		743	1.18338e-05
753.5	10982.5		753.5	117.548		753.5	16295.2		753.5	280.949			743.5	0.00667431		743.5	0.00100137		743.5	0.000769251		743.5	0.000370381
754	8215.57		754	1305.61		754	12029.9		754	14560.1			744	0.00764184		744	0.00031946		744	0.0137189		744	0.000252132
754.5	16851.3		754.5	2110.36		754.5	10520.8		754.5	6025.26			744.5	0.00888843		744.5	0.000786651		744.5	0.0033833		744.5	1.20951e-05
755	22826.7		755	-682.606		755	11794.6		755	287.423			745	0.010762		745	0.000557745		745	0.000785994		745	-0.000232551
755.5	8415.57		755.5	-687.995		755.5	11489.6		755.5	290.805			745.5	0.00724852		745.5	0.000420292		745.5	0.000793215		745.5	0.000258779
756	23105.3		756	122.337		756	7095.61		756	-2642.27			746	0.0111228		746	0.000329561		746	0.00614239		746	0.000260655
756.5	17428.6		756.5	3005.47		756.5	10042.4		756.5	15097.2			746.5	0.0104912		746.5	0.000331327		746.5	0.000807345		746.5	1.25115e-05
757	17577.6		757	540.172		757	8477.89		757	15261.8			747	0.0124366		747	0.000140935		747	0.00896622		747	1.26654e-05
757.5	35708.6		757.5	-712.453		757.5	11080.7		757.5	-2705.49			747.5	0.00955602		747.5	-4.90822e-06		747.5	0.011793		747.5	0.000523346
758	29960		758	3088.62		758	9908.11		758	-2726.79			748	0.012665		748	0.000636247		748	0.00359307		748	-0.000244818
758.5	27141		758.5	980.402		758.5	8263.93		758.5	-5827.89			748.5	0.0127648		748.5	0.000493371		748.5	0.00920241		748.5	1.29906e-05
759	11977.7		759	989.073		759	5744.96		759	308.742			749	0.0142253		749	0.000296975		749	0.00646307		749	-0.000118781
759.5	27723.7		759.5	2730.12		759.5	5356.23		759.5	6549.16			749.5	0.0166379		749.5	0.000451858		749.5	-0.00763857		749.5	-0.000118883
760	27866.4		760	-1178.75		760	12852.6		760	-5958.44			750	0.0130702		750	0.000507798		750	0.015139		750	-0.000119346
760.5	15450.8		760.5	-748.577		760.5	6330.36		760.5	317.159			750.5	0.0135774		750.5	0.000458266		750.5	0.0209533		750.5	1.34164e-05
761	21944.4		761	1465.5		761	5475.68		761	-2879.61			751	0.00912289		751	0.000150588		751	0.0153483		751	-0.000255959
761.5	15756.7		761.5	1924		761.5	3729.24		761.5	16382.5			751.5	0.0101948		751.5	0.00020437		751.5	0.00670605		751.5	-0.000122031
762	15828.3		762	2841.74		762	6025.47		762	6828.88			752	0.00866649		752	0.000361837		752	0.00382421		752	-0.00012322
762.5	-324.958		762.5	590.736		762.5	7444.35		762.5	-2939.76			752.5	0.00853304		752.5	0.00031196		752.5	0.00977858		752.5	0.00042776
763	-3616.17		763	137.548		763	5194.49		763	-2974.07			753	0.0100143		753	0.000422124		753	0.0218532		753	0.000707728
763.5	9601.45		763.5	598.876		763.5	5237.74		763.5	6974.1			753.5	0.00845059		753.5	0.000209716		753.5	0.000900522		753.5	1.39256e-05
764	-332.862		764	2932.73		764	4806.02		764	-6359.84			754	0.00623447		754	0.000156777		754	0.00999551		754	0.000721212
764.5	-3698.02		764.5	1076.83		764.5	2021.46		764.5	337.25			754.5	0.00544878		754.5	0.000321359		754.5	0.0161458		754.5	0.000298254
765	16618.9		765	2028.26		765	4878.03		765	-3068.33			755	0.00610445		755	0.000435022		755	-0.00521898		755	1.42182e-05
765.5	6506.94		765.5	1094.2		765.5	2056.21		765.5	7205.59			755.5	0.00594266		755.5	0.000160275		755.5	-0.0052567		755.5	1.4376e-05
766	16888.1		766	2062.09		766	4485.8		766	-3107.14			756	0.00366757		756	0.000439748		756	0.00093411		756	-0.000130534
766.5	17082.8		766.5	1597.81		766.5	4034.43		766.5	-3138.65			756.5	0.0051873		756.5	0.000331488		756.5	0.0229333		756.5	0.000745346
767	6673.68		767	-1320.4		767	7505.25		767	-3177.33			757	0.00437626		757	0.000334103		757	0.00411907		757	0.000752974
767.5	-352.816		767.5	2118.71		767.5	2617.71		767.5	354.983			757.5	0.00571607		757.5	0.000678274		757.5	-0.00542921		757.5	-0.000133393
768	17450.3		768	1145.28		768	2651.07		768	-6777.87			758	0.00510778		758	0.000568706		758	0.0235211		758	-0.000134355
768.5	17585.1		768.5	-851.567		768.5	5682.13		768.5	-6830.24			758.5	0.00425738		758.5	0.000514856		758.5	0.00746125		758.5	-0.000286962
769	-361.82		769	3686.19		769	661.217		769	363.351			759	0.00295771		759	0.000227063		759	0.00752227		759	1.51923e-05
769.5	-364.721		769.5	661.224		769.5	2713.85		769.5	-6968.59			759.5	0.00275576		759.5	0.000525217		759.5	0.0207499		759.5	0.000322053
770	10650.9		770	1181.49		770	3255.22		770	368.903			760	0.00660827		760	0.000527574		760	-0.00895301		760	-0.000292812
770.5	-4097.37		770.5	2228.15		770.5	2239.51		770.5	18966.8			760.5	0.00325267		760.5	0.000292325		760.5	-0.00568198		760.5	1.55757e-05
771	33294.7		771	2246.61		771	1211.25		771	-3396.18			761	0.00281167		761	0.000414911		761	0.0111164		761	-0.000141325
771.5	33640.9		771.5	3321.87		771.5	2813.77		771.5	-3407.27			761.5	0.00191364		761.5	0.000297721		761.5	0.0145847		761.5	0.000803488
772	7232.22		772	4947.6		772	1765.46		772	8026.41			762	0.00308992		762	0.000298879		762	0.0215275		762	0.000334707
772.5	-384.903		772.5	1234.85		772.5	5020.02		772.5	8130.92			762.5	0.00381503		762.5	-6.132e-06		762.5	0.00447215		762.5	-0.000143993
773	7406.17		773	162.469		773	3432.58		773	389.304			763	0.00266029		763	-6.8193e-05		763	0.00104062		763	-0.000145578
773.5	-392.192		773.5	1257.13		773.5	164.826		773.5	-7457.16			763.5	0.00268068		763.5	0.000180944		763.5	0.00452783		763.5	0.000341153
774	-395.489		774	4016.74		774	4596.79		774	-7562.93			764	0.00245812		764	-6.26882e-06		764	0.0221585		764	-0.000310901
774.5	-400.896		774.5	722.971		774.5	4086.79		774.5	20391.7			764.5	0.00103323		764.5	-6.95996e-05		764.5	0.00813079		764.5	1.64757e-05
775	7641.84		775	-952.606		775	169.068		775	404.162			765	0.00249169		765	0.000312577		765	0.0153047		765	-0.0001498
775.5	19956.5		775.5	734.464		775.5	1308.75		775.5	-7746.45			765.5	0.00104962		765.5	0.000122306		765.5	0.00825114		765.5	0.000351556
776	-409.736		776	1312.28		776	3612.29		776	409.26			766	0.00228835		766	0.000317225		766	0.0155396		766	-0.000151496
776.5	-413.008		776.5	2474.73		776.5	1331.23		776.5	413.969			766.5	0.00205675		766.5	0.000320673		766.5	0.012033		766.5	-0.000152933
777	20421.3		777	753.63		777	2504.65		777	-3766.75			767	0.00382367		767	0.000125194		767	-0.00993742		767	-0.000154717
777.5	-418.221		777.5	1928.38		777.5	2534.54		777.5	21396.7			767.5	0.00133277		767.5	-6.61432e-06		767.5	0.0159351		767.5	1.72742e-05
778	-4664.13		778	765.593		778	1956.43		778	-3827.02			768	0.00134887		768	0.000326932		768	0.00860819		768	-0.000329611
778.5	8140.66		778.5	4337.13		778.5	2577.14		778.5	427.144			768.5	0.00288921		768.5	0.000329244		768.5	-0.00639643		768.5	-0.000331942
779	-4714.09		779	779.397		779	181.109		779	-3884.73			769	0.000335992		769	-6.76989e-06		769	0.0276703		769	1.76469e-05
779.5	8217.15		779.5	6220.98		779.5	4441.26		779.5	-3938.72			769.5	0.00137813		769.5	-6.81973e-06		769.5	0.00496024		769.5	-0.000338225
780	-436.648		780	2621.88		780	4470.88		780	-3942.28			770	0.00165196		770	0.000199027		770	0.0088573		770	1.78933e-05
780.5	21624.6		780.5	4478.5		780.5	4514.78		780.5	-3990.39			770.5	0.00113577		770.5	-7.65152e-05		770.5	0.016693		770.5	0.000919372
781	-4887.99		781	1426.88		781	1431.76		781	446.477			771	0.00061389		771	0.00062135		771	0.0168204		771	-0.000164515
781.5	-4926.5		781.5	-1687.06		781.5	189.037		781.5	-4044.8			771.5	0.00142516		771.5	0.000627404		771.5	0.0248547		771.5	-0.000164946
782	17761.5		782	7135.76		782	-1713.77		782	-4107.95			772	0.000893615		772	0.000134794		772	0.0369947		772	0.000388305
782.5	22421.4		782.5	826.571		782.5	3398.93		782.5	-4116.04			772.5	0.00253932		772.5	-7.16915e-06		772.5	0.00922739		772.5	0.000393107
783	22580.8		783	4042.76		783	194.13		783	462.393			773	0.00173521		773	0.000137857		773	0.00121326		773	1.88096e-05
783.5	22959.6		783.5	1489.06		783.5	195.841		783.5	-8867.85			773.5	8.32678e-05		773.5	-7.29548e-06		773.5	0.00938173		773.5	-0.000360066
784	-470.673		784	195.847		784	197.012		784	42835.8			774	0.00232073		774	-7.35204e-06		774	0.0299568		774	-0.000364937
784.5	-473.764		784.5	2835.24		784.5	198.989		784.5	24233.6			774.5	0.00206192		774.5	-7.44775e-06		774.5	0.00538843		774.5	0.000983333
785	-478.103		785	199.381		785	869.192		785	-4302.02			775	8.52452e-05		775	0.000141877		775	-0.00709536		775	1.9477e-05
785.5	-5288.33		785.5	3548.88		785.5	876.694		785.5	-9172.08			775.5	0.000659458		775.5	0.00037027		775.5	0.00546703		775.5	-0.00037307
786	-5351.08		786	1553.62		786	1565.07		786	-9247.67			776	0.001819		776	-7.59726e-06		776	0.00976173		776	1.96973e-05
786.5	-10238.6		786.5	2251.8		786.5	-1165.23		786.5	490.644			776.5	0.000669918		776.5	-7.65301e-06		776.5	0.0183971		776.5	1.99111e-05
787	-5409.92		787	1576.62		787	2282.68		787	494.671			777	0.00125961		777	0.000378162		777	0.00559886		777	-0.000181057
787.5	19420.4		787.5	2975.56		787.5	7875.19		787.5	-9523.58			777.5	0.00127382		777.5	-7.73964e-06		777.5	0.0143171		777.5	0.00102782
788	24620.4		788	-1183.61		788	2318.64		788	502.988			778	0.000982642		778	-8.62594e-05		778	0.00568042		778	-0.000183718
788.5	-504.507		788.5	5136.34		788.5	921.263		788.5	506.801			778.5	0.00129357		778.5	0.000150458		778.5	0.0321593		778.5	2.0492e-05
789	-508.406		789	921.808		789	3070.87		789	510.825			779	9.08475e-05		779	-8.70715e-05		779	0.00577542		779	-0.000186249
789.5	25179.6		789.5	3078.18		789.5	2372.75		789.5	516.157			779.5	0.00222639		779.5	0.000151677		779.5	0.0460686		779.5	-0.000188716
790	25443.4		790	5259.1		790	1671.82		790	-4687.66			780	0.0022398		780	-8.05474e-06		780	0.0194035		780	-0.000188765
790.5	15125.1		790.5	5303.06		790.5	5338.39		790.5	26845.5
791	-524.999		791	8278.49		791	-1255.09		791	26876.7
791.5	25994.2		791.5	5386.36		791.5	966.517		791.5	-4810.97
792	26151.4		792	3934.49		792	224.99		792	11270.6
792.5	10218.2		792.5	3225.03		792.5	981.202		792.5	-10276.6
793	-11394.3		793	2490.5		793	-2816.44		793	-4917.98
793.5	26813		793.5	1756.42		793.5	1764.23		793.5	-10432.1
794	16020		794	1764.36		794	231.42		794	552.765
794.5	-555.176		794.5	1006.44		794.5	1013.17		794.5	557.761
795	16248		795	1013.37		795	1802.6		795	28592.2
795.5	27757.7		795.5	5734.4		795.5	237.234		795.5	-5096.74
796	27868.5		796	-1347.65		796	-1356.14		796	-5132.76
796.5	28155.7		796.5	239.623		796.5	-1361.5		796.5	-5186.79
797	28459.3		797	1854.13		797	243.205		797	-5222.23
797.5	28522.1		797.5	243.462		797.5	4322.12		797.5	53374.6
798	11160.9		798	245.41		798	1069.6		798	-5304.09
798.5	17301.6		798.5	-1401.86		798.5	4388.18		798.5	-11232.8
799	-598.629		799	1078.78		799	250.411		799	601.495
799.5	11420.5		799.5	1088.38		799.5	6134.67		799.5	602.859
800	17601.7		800	252.703		800	-2283.17		800	605.548
